# Supplementary material for: Melanopsin elevates locomotor activity during the wake state of the diurnal zebrafish
Source: EMBO Rep. 2022 Mar 1;23(5):e51528. doi: 10.15252/embr.202051528 (PMC9066073; doi:10.15252/embr.202051528)
Supplement: Supplementary file 7 — Source Data for Figure 2 [file EMBR-23-e51528-s003.xlsx]

## Sheet: KEGG eye
KEGG pathways in Eye					https://www.genome.jp/kegg/tool/map_pathway2.html
Sort by the pathway list:					Genes:
dre04916 Melanogenesis - Danio rerio					dre:563147 prkacbb; cAMP-dependent protein kinase catalytic subunit beta
dre00051 Fructose and mannose metabolism - Danio rerio					dre:327453 pfkfb1; 6-phosphofructo-2-kinase/fructose-2, 6-biphosphatase 1
dre01100 Metabolic pathways - Danio rerio					dre:327601 alg8; probable dolichyl pyrophosphate Glc1Man9GlcNAc2 alpha-1,3-glucosyltransferase
dre03050 Proteasome - Danio rerio					dre:30666 psmb8a; proteasome subunit beta type-8
dre04744 Phototransduction - Danio rerio					dre:554700 pde6gb; retinal rod rhodopsin-sensitive cGMP 3',5'-cyclic phosphodiesterase subunit gamma
Following objects were not found dre:30757 dre:100535122 dre:100148594 dre:751750 dre:566658 dre:100535167 dre:795408 dre:557131

## Sheet: KEGG anterior brain
KEGG pathways in anterior brain					https://www.genome.jp/kegg/tool/map_pathway2.html
KEGG pathway:					Genes:							Also:
dre01100 Metabolic pathways - Danio rerio					dre:100141344 asmt; hydroxyindole O-methyltransferase							dre00380 Tryptophan metabolism - Danio rerio
					dre:100150934 fuk; L-fucose kinase
					dre:30685 aanat2; arylalkylamine N-acetyltransferase							dre00380 Tryptophan metabolism - Danio rerio
					dre:321224 hkdc1; putative hexokinase HKDC1
					dre:322732 alox12; arachidonate 15-lipoxygenase
					dre:327462 hsd3b7; 3 beta-hydroxysteroid dehydrogenase type 7
					dre:335732 elovl4b; elongation of very long chain fatty acids-like 4
					dre:352943 tph1a; tryptophan 5-hydroxylase 1							dre00380 Tryptophan metabolism - Danio rerio
					dre:373867 plcg1; 1-phosphatidylinositol 4,5-bisphosphate phosphodiesterase gamma-1
					dre:387530 ahcy; adenosylhomocysteinase
					dre:393697 guk1b; guanylate kinase 1b
					dre:406651 ddc; aromatic-L-amino-acid decarboxylase							dre00380 Tryptophan metabolism - Danio rerio
					dre:407712 tph2; tryptophan 5-hydroxylase 2 isoform 1							dre00380 Tryptophan metabolism - Danio rerio
					dre:550460 hexa; beta-hexosaminidase subunit alpha precursor
					dre:559659 atp5mea; ATP synthase, H+ transporting, mitochondrial F0 complex, subunit E-like
dre04744 Phototransduction - Danio rerio					dre:140424 gucy2f; olfactory guanylyl cyclase GC-D							dre00230 Purine metabolism - Danio rerio
					dre:140426 gucy2d; guanylyl cyclase 3							dre00230 Purine metabolism - Danio rerio
					dre:140428 gnat1; guanine nucleotide-binding protein G(t) subunit alpha-1
					dre:140430 guca1a; guanylyl cyclase-activating protein 1
					dre:335650 rcvrn2; recoverin 2
					dre:335656 gngt1; guanine nucleotide-binding protein G(T) subunit gamma-T1
					dre:368410 pde6a; rod cGMP-specific 3',5'-cyclic phosphodiesterase subunit alpha							dre00230 Purine metabolism - Danio rerio
					dre:373871 grk7b; rhodopsin kinase 2
					dre:554700 pde6gb; retinal rod rhodopsin-sensitive cGMP 3',5'-cyclic phosphodiesterase subunit gamma							dre00230 Purine metabolism - Danio rerio
					dre:558299 slc24a1; sodium/potassium/calcium exchanger 1 isoform X1
					dre:559332 pde6b; rod cGMP-specific 3',5'-cyclic phosphodiesterase subunit beta							dre00230 Purine metabolism - Danio rerio
					dre:566120 grk7a; rhodopsin kinase 1
					dre:570333 rcvrna; recoverin
					dre:792319 saga; S-arrestin
dre00230 Purine metabolism - Danio rerio					dre:393697 guk1b; guanylate kinase 1b
					dre:560719 si:dkey-206f10.1; adenylate cyclase type 8				adcy8 or adcy1?
dre04010 MAPK signaling pathway - Danio rerio					dre:100535003 ngfra; tumor necrosis factor receptor superfamily member 16 isoform X1
					dre:327246 dusp7; dual specificity protein phosphatase 7
					dre:405817 ppm1na; uncharacterized protein LOC405817
					dre:436678 arr3a; arrestin-C
					dre:561006 daxx; death domain-associated protein 6
					dre:564873 jund; transcription factor jun-D
dre04142 Lysosome - Danio rerio					dre:368704 ctsc; dipeptidyl peptidase 1 precursor
					dre:436945 ap4m1; AP-4 complex subunit mu-1
					dre:550460 hexa; beta-hexosaminidase subunit alpha precursor
					dre:566517 aga; N(4)-(beta-N-acetylglucosaminyl)-L-asparaginase precursor
dre04144 Endocytosis - Danio rerio					dre:100009646 acap3b; arf-GAP with coiled-coil, ANK repeat and PH domain-containing protein 3
					dre:373871 grk7b; rhodopsin kinase 2							dre04744 Phototransduction - Danio rerio
					dre:436678 arr3a; arrestin-C
					dre:566120 grk7a; rhodopsin kinase 1							dre04744 Phototransduction - Danio rerio
dre03040 Spliceosome - Danio rerio					dre:393968 zgc:55733; heterogeneous nuclear ribonucleoproteins C1/C2
					dre:406691 srsf2a; splicing factor, arginine/serine-rich 2
					dre:570205 isy1; pre-mRNA-splicing factor ISY1 homolog
					dre:797473 tcerg1b; transcription elongation regulator 1 isoform X1
dre04141 Protein processing in endoplasmic reticulum - Danio rerio					dre:100000526 sec24a; protein transport protein Sec24A isoform X1
					dre:327447 nploc4; nuclear protein localization protein 4 homolog
					dre:436772 sec61g; protein transport protein Sec61 subunit gamma
					dre:550411 yod1; ubiquitin thioesterase OTU1
dre05168 Herpes simplex virus 1 infection - Danio rerio					dre:30307 jak2a; tyrosine-protein kinase JAK2
					dre:406691 srsf2a; splicing factor, arginine/serine-rich 2
					dre:561006 daxx; death domain-associated protein 6
dre04020 Calcium signaling pathway - Danio rerio					dre:100332913 grm5b; metabotropic glutamate receptor 5 precursor
					dre:373867 plcg1; 1-phosphatidylinositol 4,5-bisphosphate phosphodiesterase gamma-1
					dre:560719 si:dkey-206f10.1; adenylate cyclase type 8
dre04371 Apelin signaling pathway - Danio rerio					dre:335655 gngt2a; guanine nucleotide-binding protein G(I)/G(S)/G(O) subunit gamma-T2
					dre:335656 gngt1; guanine nucleotide-binding protein G(T) subunit gamma-T1							dre04744 Phototransduction - Danio rerio
					dre:560719 si:dkey-206f10.1; adenylate cyclase type 8
dre04261 Adrenergic signaling in cardiomyocytes - Danio rerio					dre:338317 creb3l1; cyclic AMP-responsive element-binding protein 3-like protein 1							dre04916 Melanogenesis - Danio rerio
					dre:560719 si:dkey-206f10.1; adenylate cyclase type 8							dre04916 Melanogenesis - Danio rerio
					dre:64267 atp1b1a; ATPase Na+/K+ transporting subunit beta 1a
dre04137 Mitophagy - animal - Danio rerio					dre:494085 pink1; serine/threonine-protein kinase PINK1, mitochondrial
					dre:568155 bnip4; BCL2/adenovirus E1B 19kDa interacting protein 3b
					dre:792181 fundc2; FUN14 domain-containing protein 2
dre00520 Amino sugar and nucleotide sugar metabolism - Danio rerio					dre:100150934 fuk; L-fucose kinase
					dre:321224 hkdc1; putative hexokinase HKDC1
					dre:550460 hexa; beta-hexosaminidase subunit alpha precursor
dre01040 Biosynthesis of unsaturated fatty acids - Danio rerio					dre:335732 elovl4b; elongation of very long chain fatty acids-like 4
					dre:447878 acot7; cytosolic acyl coenzyme A thioester hydrolase
dre04540 Gap junction - Danio rerio					dre:100332913 grm5b; metabotropic glutamate receptor 5 precursor
					dre:560719 si:dkey-206f10.1; adenylate cyclase type 8
dre04130 SNARE interactions in vesicular transport - Danio rerio					dre:336281 vamp2; vesicle-associated membrane protein 2
					dre:795732 bnip1b; vesicle transport protein SEC20
dre04210 Apoptosis - Danio rerio					dre:368704 ctsc; dipeptidyl peptidase 1 precursor
					dre:561006 daxx; death domain-associated protein 6
dre04145 Phagosome - Danio rerio					dre:436772 sec61g; protein transport protein Sec61 subunit gamma
					dre:558942 colec12; collectin-12
dre00310 Lysine degradation - Danio rerio					dre:100006350 whsc1l1; histone-lysine N-methyltransferase NSD3 isoform X1
					dre:567859 si:ch211-114l13.7; procollagen galactosyltransferase 1 precursor
dre04933 AGE-RAGE signaling pathway in diabetic complications - Danio rerio					dre:30307 jak2a; tyrosine-protein kinase JAK2
					dre:373867 plcg1; 1-phosphatidylinositol 4,5-bisphosphate phosphodiesterase gamma-1
dre03320 PPAR signaling pathway - Danio rerio					dre:407736 fabp7b; fatty acid-binding protein, brain
					dre:553512 slc27a1b; solute carrier family 27 (fatty acid transporter), member 1
dre00830 Retinol metabolism - Danio rerio					dre:393724 rpe65a; retinoid isomerohydrolase
					dre:556528 rdh5; 11-cis retinol dehydrogenase
dre04910 Insulin signaling pathway - Danio rerio					dre:321224 hkdc1; putative hexokinase HKDC1
					dre:561345 flot1a; flotillin 1a
dre00511 Other glycan degradation - Danio rerio					dre:550460 hexa; beta-hexosaminidase subunit alpha precursor
					dre:566517 aga; N(4)-(beta-N-acetylglucosaminyl)-L-asparaginase precursor
dre00982 Drug metabolism - cytochrome P450 - Danio rerio					dre:436833 gstk1; glutathione S-transferase kappa 1
dre04012 ErbB signaling pathway - Danio rerio					dre:373867 plcg1; 1-phosphatidylinositol 4,5-bisphosphate phosphodiesterase gamma-1
dre03060 Protein export - Danio rerio					dre:436772 sec61g; protein transport protein Sec61 subunit gamma
dre04370 VEGF signaling pathway - Danio rerio					dre:373867 plcg1; 1-phosphatidylinositol 4,5-bisphosphate phosphodiesterase gamma-1
dre00514 Other types of O-glycan biosynthesis - Danio rerio					dre:567859 si:ch211-114l13.7; procollagen galactosyltransferase 1 precursor
dre01200 Carbon metabolism - Danio rerio					dre:321224 hkdc1; putative hexokinase HKDC1
dre04340 Hedgehog signaling pathway - Danio rerio					dre:436678 arr3a; arrestin-C
dre04146 Peroxisome - Danio rerio					dre:436833 gstk1; glutathione S-transferase kappa 1
dre00970 Aminoacyl-tRNA biosynthesis - Danio rerio					dre:568332 nars; asparagine--tRNA ligase, cytoplasmic
dre04330 Notch signaling pathway - Danio rerio					dre:65230 ctbp2a; C-terminal-binding protein 2 isoform 1
dre04530 Tight junction - Danio rerio					dre:558720 marveld2a; MARVEL domain-containing protein 2
dre03010 Ribosome - Danio rerio					dre:325618 rpl27; 60S ribosomal protein L27
dre00190 Oxidative phosphorylation - Danio rerio					dre:559659 atp5mea; ATP synthase, H+ transporting, mitochondrial F0 complex, subunit E-like
dre04920 Adipocytokine signaling pathway - Danio rerio					dre:30307 jak2a; tyrosine-protein kinase JAK2
dre00603 Glycosphingolipid biosynthesis - globo and isoglobo series - Danio rerio					dre:550460 hexa; beta-hexosaminidase subunit alpha precursor
dre04060 Cytokine-cytokine receptor interaction - Danio rerio					dre:100535003 ngfra; tumor necrosis factor receptor superfamily member 16 isoform X1
dre04140 Autophagy - animal - Danio rerio					dre:568155 bnip4; BCL2/adenovirus E1B 19kDa interacting protein 3b
dre00480 Glutathione metabolism - Danio rerio					dre:436833 gstk1; glutathione S-transferase kappa 1
dre04310 Wnt signaling pathway - Danio rerio					dre:65230 ctbp2a; C-terminal-binding protein 2 isoform 1
dre04810 Regulation of actin cytoskeleton - Danio rerio					dre:567479 ssh1b; protein phosphatase Slingshot homolog 1 isoform X2
dre04110 Cell cycle - Danio rerio					dre:192333 mcm7; DNA replication licensing factor MCM7
dre04621 NOD-like receptor signaling pathway - Danio rerio					dre:557086 tp53bp1; TP53-binding protein 1
dre04260 Cardiac muscle contraction - Danio rerio					dre:64267 atp1b1a; ATPase Na+/K+ transporting subunit beta 1a
dre04080 Neuroactive ligand-receptor interaction - Danio rerio					dre:100332913 grm5b; metabotropic glutamate receptor 5 precursor
dre04120 Ubiquitin mediated proteolysis - Danio rerio					dre:324237 trim37; E3 ubiquitin-protein ligase TRIM37 isoform X1
dre00531 Glycosaminoglycan degradation - Danio rerio					dre:550460 hexa; beta-hexosaminidase subunit alpha precursor
dre04070 Phosphatidylinositol signaling system - Danio rerio					dre:373867 plcg1; 1-phosphatidylinositol 4,5-bisphosphate phosphodiesterase gamma-1
dre04514 Cell adhesion molecules (CAMs) - Danio rerio					dre:559154 ptprc; receptor-type tyrosine-protein phosphatase C isoform X1
dre04068 FoxO signaling pathway - Danio rerio					dre:568155 bnip4; BCL2/adenovirus E1B 19kDa interacting protein 3b
dre02010 ABC transporters - Danio rerio					dre:336563 wu:fb13g09; multidrug resistance-associated protein 5
dre04217 Necroptosis - Danio rerio					dre:30307 jak2a; tyrosine-protein kinase JAK2
Following objects were not found dre:30757 dre:335651 dre:- dre:572207 dre:436686 dre:100148594 dre:560711 dre:338304 dre:30735 dre:100170791 dre:563798 dre:81881 dre:557258 dre:101883296 dre:321602 dre:100538059 dre:619268 dre:569792 dre:792085 dre:100332647 dre:100001558 dre:561717 dre:562810 dre:494050 dre:767725 dre:555593 dre:368725 dre:619266 dre:567017 dre:386614 dre:559877 dre:406780 dre:…

## Sheet: KEGG posterior brain
KEGG pathways in posterior brain					https://www.genome.jp/kegg/tool/map_pathway2.html
Sort by the pathway list:					Genes:						Also:
dre01100 Metabolic pathways - Danio rerio				1	dre:100002302 mri1; methylthioribose-1-phosphate isomerase
				2	dre:100141344 asmt; hydroxyindole O-methyltransferase						dre00380 Tryptophan metabolism - Danio rerio
				3	dre:100150934 fuk; L-fucose kinase
				4	dre:192336 atp6v0ca; ATPase, H+ transporting, lysosomal, V0 subunit c, a
				5	dre:406590 ak4; adenylate kinase 4, mitochondrial
dre04150 mTOR signaling pathway - Danio rerio				1	dre:100333504 lamtor5; ragulator complex protein LAMTOR5
				2	dre:324863 fnip1; folliculin-interacting protein 1
				3	dre:790938 zgc:158423; uncharacterized protein LOC790938
dre04217 Necroptosis - Danio rerio				1	dre:30307 jak2a; tyrosine-protein kinase JAK2
				2	dre:436651 fthl27; ferritin, heavy polypeptide-like 27
				3	dre:568830 spata2; spermatogenesis-associated protein 2
dre04142 Lysosome - Danio rerio				1	dre:100000085 si:ch211-212k18.7; macrosialin
				2	dre:192336 atp6v0ca; ATPase, H+ transporting, lysosomal, V0 subunit c, a
				3	dre:436945 ap4m1; AP-4 complex subunit mu-1
dre03040 Spliceosome - Danio rerio				1	dre:321114 snu13b; NHP2 non-histone chromosome protein 2-like 1
				2	dre:415157 sf3b6; splicing factor 3B subunit 6
				3	dre:570205 isy1; pre-mRNA-splicing factor ISY1 homolog
dre05168 Herpes simplex virus 1 infection - Danio rerio				1	dre:30307 jak2a; tyrosine-protein kinase JAK2
				2	dre:30400 b2m; beta-2-microglobulin precursor
				3	dre:368771 tap2a; transporter associated with antigen processing, subunit type a						dre02010 ABC transporters
dre04110 Cell cycle - Danio rerio				1	dre:192295 ccna2; cyclin-A2
				2	dre:192333 mcm7; DNA replication licensing factor MCM7
dre03008 Ribosome biogenesis in eukaryotes				1	dre:321114 snu13b; NHP2 non-histone chromosome protein 2-like 1
				2	dre:386850 eif6; eukaryotic translation initiation factor 6
dre04216 Ferroptosis - Danio rerio				1	dre:436651 fthl27; ferritin, heavy polypeptide-like 27
				2	dre:790938 zgc:158423; uncharacterized protein LOC790938
dre04744 Phototransduction - Danio rerio				1	dre:140428 gnat1; guanine nucleotide-binding protein G(t) subunit alpha-1
				2	dre:792319 saga; S-arrestin
dre04145 Phagosome - Danio rerio				1	dre:192336 atp6v0ca; ATPase, H+ transporting, lysosomal, V0 subunit c, a
				2	dre:368771 tap2a; transporter associated with antigen processing, subunit type a
dre04520 Adherens junction - Danio rerio					dre:335573 ptpn6; tyrosine-protein phosphatase non-receptor type 6
dre04144 Endocytosis - Danio rerio					dre:567190 git2b; G protein-coupled receptor kinase interacting ArfGAP 2 isoform 1
dre04080 Neuroactive ligand-receptor interaction					dre:799612 prl2; prolactin 2 precursor
dre04010 MAPK signaling pathway - Danio rerio					dre:564274 cacna1e; voltage-dependent R-type calcium channel subunit alpha-1E isoform X7
dre04137 Mitophagy - animal - Danio rerio					dre:792181 fundc2; FUN14 domain-containing protein 2
dre03320 PPAR signaling pathway - Danio rerio					dre:553512 slc27a1b; solute carrier family 27 (fatty acid transporter), member 1
dre03015 mRNA surveillance pathway - Danio rerio					dre:559392 ppp2r2cb; serine/threonine-protein phosphatase 2A 55 kDa regulatory subunit B beta isoform-like
dre00190 Oxidative phosphorylation - Danio rerio					dre:192336 atp6v0ca; ATPase, H+ transporting, lysosomal, V0 subunit c, a
dre00970 Aminoacyl-tRNA biosynthesis - Danio rerio					dre:568332 nars; asparagine--tRNA ligase, cytoplasmic
dre00830 Retinol metabolism - Danio rerio					dre:556528 rdh5; 11-cis retinol dehydrogenase
dre04020 Calcium signaling pathway - Danio rerio					dre:564274 cacna1e; voltage-dependent R-type calcium channel subunit alpha-1E isoform X7
dre03050 Proteasome - Danio rerio					dre:30666 psmb8a; proteasome subunit beta type-8
dre04120 Ubiquitin mediated proteolysis - Danio rerio					dre:324237 trim37; E3 ubiquitin-protein ligase TRIM37 isoform X1
dre00270 Cysteine and methionine metabolism - Danio rerio					dre:100002302 mri1; methylthioribose-1-phosphate isomerase
dre04514 Cell adhesion molecules (CAMs) - Danio rerio					dre:559154 ptprc; receptor-type tyrosine-protein phosphatase C isoform X1
dre04130 SNARE interactions in vesicular transport - Danio rerio					dre:336281 vamp2; vesicle-associated membrane protein 2
Following objects were not found dre:30757 dre:100148594 dre:795887 dre:553712 dre:494050 dre:259303 dre:553559 dre:393970; dre:561717 dre:406492 dre:- dre:321602 dre:795545 dre:569027 dre:406780 dre:751704 dre:557258 dre:394120 dre:100884153 dre:550262; dre:790957 dre:555511 dre:568927 dre:560711 dre:503744 dre:100535360 dre:100142639 dre:571289 dre:553977 dre:619245 dre:541528 dre:557454 dre:36…

## Sheet: GO eye
Gene Ontology attributes in eye α=0.05 (FDR)				http://llama.mshri.on.ca/funcassociate
Attribute	Gene Ontology	№ genes	mhc1uba	mhc1uka
Antigen processing and presentation of peptide antigen	GO:0048002	2	ENSDARG00000075963	ENSDARG00000092731	biological process
Antigen processing and presentation of peptide antigen via MHC class I	GO:0002474	2	ENSDARG00000075963	ENSDARG00000092731	biological process
Antigen binding	GO:0003823	2	ENSDARG00000075963	ENSDARG00000092731	molecular function
Peptide antigen binding	GO:0042605	2	ENSDARG00000075963	ENSDARG00000092731	molecular function
MHC protein complex	GO:0042611	2	ENSDARG00000075963	ENSDARG00000092731	cellular component
MHC class I protein complex	GO:0042612	2	ENSDARG00000075963	ENSDARG00000092731	cellular component
Link ENSEMBL ID to gene:
https://biodbnet-abcc.ncifcrf.gov/db/db2db.php
Danio rerio taxon ID: 7955

## Sheet: GO anterior brain
Gene Ontology attributes in anterior brain α=0.05 (FDR)				http://llama.mshri.on.ca/funcassociate
Attribute	Gene Ontology	№ genes
cone photoresponse recovery	GO:0036368	3	ENSDARG00000009637	ENSDARG00000019902	ENSDARG00000052223
retinoid binding	GO:0005501	6	ENSDARG00000012504	ENSDARG00000044684	ENSDARG00000051874	ENSDARG00000059163	ENSDARG00000096519	ENSDARG00000101199
isoprenoid binding	GO:0019840	6	ENSDARG00000012504	ENSDARG00000044684	ENSDARG00000051874	ENSDARG00000059163	ENSDARG00000096519	ENSDARG00000101199
visual perception	GO:0007601	12	ENSDARG00000007480	ENSDARG00000011989	ENSDARG00000012504	ENSDARG00000020602	ENSDARG00000025504	ENSDARG00000044672	ENSDARG00000055534	ENSDARG00000056511	ENSDARG00000056938	ENSDARG00000059163	ENSDARG00000096519	ENSDARG00000101984
sensory perception of light stimulus	GO:0050953	12	ENSDARG00000007480	ENSDARG00000011989	ENSDARG00000012504	ENSDARG00000020602	ENSDARG00000025504	ENSDARG00000044672	ENSDARG00000055534	ENSDARG00000056511	ENSDARG00000056938	ENSDARG00000059163	ENSDARG00000096519	ENSDARG00000101984
response to light stimulus	GO:0009416	9	ENSDARG00000004459	ENSDARG00000009637	ENSDARG00000012504	ENSDARG00000019902	ENSDARG00000020602	ENSDARG00000044199	ENSDARG00000044672	ENSDARG00000052223	ENSDARG00000079802
response to radiation	GO:0009314	9	ENSDARG00000004459	ENSDARG00000009637	ENSDARG00000012504	ENSDARG00000019902	ENSDARG00000020602	ENSDARG00000044199	ENSDARG00000044672	ENSDARG00000052223	ENSDARG00000079802
sensory perception	GO:0007600	14	ENSDARG00000056511	ENSDARG00000059163	ENSDARG00000007480	ENSDARG00000011989	ENSDARG00000101984	ENSDARG00000020602	ENSDARG00000025504	ENSDARG00000044672	ENSDARG00000056938	ENSDARG00000061752	ENSDARG00000012504	ENSDARG00000096519	ENSDARG00000025076	ENSDARG00000055534
neurological system process	GO:0050877	14	ENSDARG00000056511	ENSDARG00000059163	ENSDARG00000007480	ENSDARG00000011989	ENSDARG00000101984	ENSDARG00000020602	ENSDARG00000025504	ENSDARG00000044672	ENSDARG00000056938	ENSDARG00000061752	ENSDARG00000012504	ENSDARG00000096519	ENSDARG00000025076	ENSDARG00000055534
Link ENSEMBL ID to gene:			Biological process:		Biological process:		Molecular function:
https://biodbnet-abcc.ncifcrf.gov/db/db2db.php
Danio rerio taxon ID: 7955			neurological system process &		response to radiation &		isoprenoid binding &
			sensory perception:		response to light stimulus:		retinoid binding:
			ENSEMBL ID	Gene	ENSEMBL ID	Gene	ENSEMBL ID	Gene
			ENSDARG00000056511	arr3a	ENSDARG00000004459	unc119.2	ENSDARG00000012504	rlbp1a
			ENSDARG00000059163	rbp3	ENSDARG00000009637	rcvrn3	ENSDARG00000044684	rbp4l
			ENSDARG00000007480	rpe65a	ENSDARG00000012504	rlbp1a	ENSDARG00000051874	stra6
			ENSDARG00000011989	crx	ENSDARG00000019902	rcvrn2	ENSDARG00000059163	rbp3
			ENSDARG00000101984	pde6gb	ENSDARG00000020602	grk7a	ENSDARG00000096519	irbpl
			ENSDARG00000020602	grk7a	ENSDARG00000044199	gnat1	ENSDARG00000101199	rbp4
			ENSDARG00000025504	gucy2f	ENSDARG00000044672	pp2
			ENSDARG00000044672	pp2	ENSDARG00000052223	rcvrna
			ENSDARG00000056938	kera	ENSDARG00000079802	aanat2
			ENSDARG00000061752	ripor2
			ENSDARG00000012504	rlbp1a
			ENSDARG00000096519	irbpl	cone photoresponse recovery:
			ENSDARG00000025076	marveld2a
			ENSDARG00000055534	grk7b	ENSEMBL ID	Gene
					ENSDARG00000009637	rcvrn3
					ENSDARG00000019902	rcvrn2
			sensory perception of light stimulus &		ENSDARG00000052223	rcvrna
			visual perception:
			ENSEMBL ID	Gene
			ENSDARG00000007480	rpe65a
			ENSDARG00000011989	crx
			ENSDARG00000012504	rlbp1a
			ENSDARG00000020602	grk7a
			ENSDARG00000025504	gucy2f
			ENSDARG00000044672	pp2
			ENSDARG00000055534	grk7b
			ENSDARG00000056511	arr3a
			ENSDARG00000056938	kera
			ENSDARG00000059163	rbp3
			ENSDARG00000096519	irbpl
			ENSDARG00000101984	pde6gb

## Sheet: GO posterior brain
Gene Ontology attributes in posterior brain α=0.05 (FDR)				http://llama.mshri.on.ca/funcassociate
OVERREPRESENTED ATTRIBUTES in POSTERIOR BRAIN:
No significant GO enrichment.

## Sheet: Ensembl > KEGG ID
Convert Ensembl to KEGG ID							https://biodbnet-abcc.ncifcrf.gov/db/db2db.php
Eye							Anterior brain							Posterior brain
Gene_ID	logFC	logCPM	PValue	FDR	KEGG ID	Gene Symbol		Gene_ID	logFC	logCPM	PValue	FDR	KEGG ID	Gene Symbol		Gene_ID	logFC	logCPM	PValue	FDR	KEGG ID	Gene Symbol
ENSDARG00000075963	-6.98113	9.08053	3.71005e-100	7.05911e-96	dre:30757	mhc1uba		ENSDARG00000075963	-7.84196	7.76001	1.92e-189	3.46e-185	dre:30757	mhc1uba		ENSDARG00000075963	-7.63976	8.15503	4.3e-214	7.89e-210	dre:30757	mhc1uba			Convert ENSEMBL ID to KEGG ID:
ENSDARG00000092833	10.0755	5.82974	6.01001e-54	5.71762e-50	dre:100535122	si:dkeyp-1h4.8		ENSDARG00000012610	-7.67182	5.65358	2.72e-101	2.46e-97	dre:792319	saga		ENSDARG00000101180	2.58126	6.21805	2.51e-35	2.3e-31	dre:192333	mcm7			https://biodbnet-abcc.ncifcrf.gov/db/db2db.php
ENSDARG00000101984	1.83428	9.90037	6.34548e-14	4.02451e-10	dre:554700	pde6gb		ENSDARG00000044684	-8.93374	5.79487	6.39e-64	3.85e-60	dre:335651	rbp4l		ENSDARG00000105450	2.04019	5.50645	6.92e-20	4.23e-16	dre:100148594	si:ch211-63p21.1			Danio rerio taxon ID: 7955
ENSDARG00000105450	1.99079	7.05127	1.15465e-12	5.49238e-09	dre:100148594	si:ch211-63p21.1		ENSDARG00000059257	-5.57303	5.49064	2.85e-50	1.29e-46	-	rcvrnb		ENSDARG00000010729	-2.14627	5.79064	1.99e-13	9.14e-10	dre:795887	LOC795887
ENSDARG00000059125	-3.79376	4.89902	1.60127e-11	6.09347e-08	dre:563147	prkacbb		ENSDARG00000009637	-7.95794	5.20777	3.55e-49	1.28e-45	dre:572207	rcvrn3		ENSDARG00000058966	-1.68283	6.66301	7.91e-13	2.9e-09	dre:553712	zgc:112332
ENSDARG00000092731	-4.3996	4.19247	9.62602e-11	3.05257e-07	dre:751750	mhc1uka		ENSDARG00000098249	-5.76273	4.93173	1.58e-41	4.74e-38	dre:100141344	asmt		ENSDARG00000011170	1.25865	7.06439	1.79e-12	4.89e-09	dre:494050	ndrg2
ENSDARG00000091996	4.56089	4.62895	2.32108e-10	6.30903e-07	dre:566658	tcnbb		ENSDARG00000093753	-5.57259	4.77569	1.29e-37	3.33e-34	-	BX004774.2		ENSDARG00000052039	-8.60833	2.62012	1.87e-12	4.89e-09	dre:259303	caspb
ENSDARG00000001303	-2.84455	4.73782	1.1222e-09	2.669e-06	dre:30666	psmb8a		ENSDARG00000035798	-7.5075	4.76954	6.89e-36	1.56e-32	dre:335656	gngt1		ENSDARG00000032865	1.2959	7.6169	5.67e-12	1.3e-08	dre:553559	pacsin1a
ENSDARG00000092191	-2.19297	7.71479	9.76157e-09	2.0637e-05	dre:100535167	LOC100535167		ENSDARG00000056511	-5.87893	4.12475	5.07e-30	1.02e-26	dre:436678	arr3a		ENSDARG00000038475	3.20537	3.63053	7.23e-11	1.47e-07	dre:393970; dre:103909643	acy1; LOC103909643
ENSDARG00000044627	2.29537	4.46736	1.09665e-06	0.00208659	dre:327601	alg8		ENSDARG00000037941	-7.99741	3.6086	7.36e-26	1.33e-22	dre:436686	syt5a		ENSDARG00000071437	-1.68083	5.43101	1.77e-10	3.24e-07	dre:559154	ptprc
ENSDARG00000074506	1.67764	5.64894	1.29466e-06	0.0022394	dre:795408	tmem94		ENSDARG00000044199	-6.72021	4.5793	5.19e-25	8.52e-22	dre:140428	gnat1		ENSDARG00000087762	2.36354	4.3957	2.82e-10	4.7e-07	dre:561717	rab27b
ENSDARG00000009386	4.52874	3.42627	6.6636e-06	0.0105657	-	-		ENSDARG00000000380	-4.18374	4.04293	2.16e-21	3.25e-18	dre:368410	pde6a		ENSDARG00000059150	1.13581	6.31794	6.04e-10	9.24e-07	dre:406492	tmem107
ENSDARG00000098844	4.86878	2.9384	8.08205e-06	0.011829	-	-		ENSDARG00000105450	2.09448	5.94984	9.53e-21	1.32e-17	dre:100148594	si:ch211-63p21.1		ENSDARG00000001303	-3.06022	3.9643	8.84e-10	1.25e-06	dre:30666	psmb8a
ENSDARG00000026505	7.67138	1.89405	3.05387e-05	0.0415043	dre:557131	si:ch211-285c6.3		ENSDARG00000008306	-8.24128	3.85313	7.74e-20	9.98e-17	dre:556528	rdh5		ENSDARG00000092208	2.07319	4.38615	2.71e-09	3.55e-06	-	-
ENSDARG00000097738	1.30927	6.49692	3.32736e-05	0.0422065	-	-		ENSDARG00000063186	3.76676	3.99887	1.27e-19	1.52e-16	dre:560711	si:ch211-220f12.4		ENSDARG00000104582	1.0155	6.62898	1.58e-08	1.93e-05	-	-
ENSDARG00000037140	-1.77241	5.19911	3.68436e-05	0.0438139	dre:327453	pfkfb1		ENSDARG00000007682	-3.6291	4.78467	4.5e-19	5.07e-16	dre:338304	ppdpfa		ENSDARG00000044811	1.22212	5.61986	2.15e-08	2.47e-05	dre:321602	cdk9
ENSDARG00000075600	1.3946	5.51309	4.55725e-05	0.0510063				ENSDARG00000059163	-3.98004	5.23407	6.47e-18	6.87e-15	dre:30735	rbp3		ENSDARG00000101828	-8.12275	2.21319	3.18e-08	3.43e-05	-	-
ENSDARG00000038475	3.65995	3.47999	6.82848e-05	0.0721808				ENSDARG00000007480	-2.78357	5.72726	9.41e-18	9.44e-15	dre:393724	rpe65a		ENSDARG00000063466	-1.17474	6.08384	1.36e-07	0.000138914	dre:570205	isy1
ENSDARG00000076518	2.12711	4.39152	9.5129e-05	0.0908836				ENSDARG00000010958	-9.02111	2.75559	1.5e-17	1.42e-14	dre:100170791	glmnb		ENSDARG00000104808	1.04182	6.1741	2.13e-07	0.00020529	dre:30307	jak2a
ENSDARG00000091298	-1.13111	7.30855	9.55312e-05	0.0908836				ENSDARG00000041379	-7.5321	3.15071	1.27e-16	1.15e-13	dre:563798	si:ch211-245j22.3		ENSDARG00000095556	-0.848931	10.0186	3.94e-07	0.000361487	dre:795545	LOC795545
ENSDARG00000104130	1.21717	5.8769	0.000122925	0.111376				ENSDARG00000057239	-7.3382	2.98665	2.2e-16	1.89e-13	dre:407712	tph2		ENSDARG00000091253	-7.60812	1.7393	4.96e-07	0.000433212	dre:569027	smyd1b
ENSDARG00000031776	-1.13354	6.76528	0.000140411	0.121436				ENSDARG00000101180	2.1396	5.34685	2.62e-16	2.15e-13	dre:192333	mcm7		ENSDARG00000104949	1.09163	5.71868	5.92e-07	0.000493516	dre:553512	slc27a1b
ENSDARG00000102953	-1.15591	5.75159	0.000168493	0.131118				ENSDARG00000011989	-6.4991	2.90375	3.43e-16	2.69e-13	dre:81881	crx		ENSDARG00000098249	-5.92053	3.10611	6.82e-07	0.000544304	dre:100141344	asmt
ENSDARG00000037978	-2.38283	4.46688	0.000171689	0.131118				ENSDARG00000022841	3.87695	3.73783	4.18e-16	3.15e-13	dre:557258	ptk2ba		ENSDARG00000105592	-1.37601	8.52102	8.83e-07	0.000675303	-	-
ENSDARG00000051912	-3.01836	4.9341	0.000174805	0.131118				ENSDARG00000077622	-5.56863	3.23205	9.68e-16	6.99e-13	dre:101883296	LOC101883296		ENSDARG00000008142	1.755	5.04955	1.08e-06	0.000767557	dre:406780	stxbp3
ENSDARG00000094719	1.58739	9.01734	0.000179171	0.131118				ENSDARG00000010454	-8.97788	2.72892	3.79e-15	2.63e-12	dre:140430	guca1a		ENSDARG00000067797	-1.44797	4.59452	1.14e-06	0.000767557	dre:751704	spi1a
ENSDARG00000069608	-1.12823	7.25733	0.000218849	0.148834				ENSDARG00000052223	-8.6865	2.43817	3.47e-14	2.32e-11	dre:570333	rcvrna		ENSDARG00000022841	2.91879	3.55671	1.19e-06	0.000767557	dre:557258	ptk2ba
ENSDARG00000104458	0.989081	6.53577	0.000219023	0.148834				ENSDARG00000044811	1.68172	5.50831	5.34e-14	3.45e-11	dre:321602	cdk9		ENSDARG00000016256	1.19533	5.37359	1.21e-06	0.000767557	dre:394120	nudt3a
ENSDARG00000012627	1.30762	5.92618	0.000272398	0.173196				ENSDARG00000101984	-3.4432	3.90972	5.95e-14	3.71e-11	dre:554700	pde6gb		ENSDARG00000087706	-7.82672	1.88353	1.21e-06	0.000767557	dre:100884153	dicp3.3
ENSDARG00000041599	1.16582	6.25297	0.000273079	0.173196				ENSDARG00000016494	-2.78504	4.21293	6.73e-14	4.05e-11	dre:406651	ddc		ENSDARG00000089043	-1.79451	4.29652	1.28e-06	0.00078067	dre:335573	ptpn6
ENSDARG00000097931	7.08284	1.36244	0.000388293	0.238324				ENSDARG00000020602	-9.09238	2.84411	1.09e-13	6.32e-11	dre:566120	grk7a		ENSDARG00000068434	0.957534	6.13649	1.5e-06	0.000886027	dre:550262; dre:406269; dre:336231; dre:394076	h3f3b.1
ENSDARG00000044861	0.953129	9.43163	0.000419075	0.243609				ENSDARG00000092208	2.32026	5.16503	5.86e-13	3.31e-10	-	LincRNA type		ENSDARG00000097196	-0.731662	8.05906	1.93e-06	0.00110488	-	-
ENSDARG00000097813	1.0747	6.46867	0.00042251	0.243609				ENSDARG00000056871	1.8702	5.0464	7.3e-13	3.99e-10	dre:436945	ap4m1		ENSDARG00000098890	-7.47287	1.63046	2.77e-06	0.00154157	dre:790957	cyp2aa9
ENSDARG00000097959	-0.846844	9.01955	0.000446957	0.250125				ENSDARG00000095802	-5.35137	2.91237	9.02e-13	4.79e-10	dre:100538059	si:ch1073-155h21.2		ENSDARG00000103740	0.856903	6.94297	3e-06	0.00160948	dre:792181	fundc2
ENSDARG00000068232	5.86966	2.53933	0.000493481	0.26827				ENSDARG00000038378	-5.36016	3.05703	4.05e-12	2.09e-09	dre:619268	sagb		ENSDARG00000103962	0.882298	6.78277	3.07e-06	0.00160948	dre:555511	add1
ENSDARG00000031952	-1.00517	8.69808	0.000528699	0.273886				ENSDARG00000098392	-5.75776	2.72445	6.18e-12	3.1e-09	dre:569792	ly6pge		ENSDARG00000031382	0.905206	6.36939	3.4e-06	0.00173169	dre:568927	reep2
ENSDARG00000059817	1.54099	5.28409	0.000542108	0.273886				ENSDARG00000032849	-1.72367	5.42945	8.7e-12	4.25e-09	dre:792085	ndrg1a		ENSDARG00000076299	2.39713	3.06675	3.94e-06	0.00195427	-	-
ENSDARG00000022841	2.51209	3.78525	0.000546994	0.273886				ENSDARG00000063466	-1.02104	7.00195	9.21e-12	4.38e-09	dre:570205	isy1		ENSDARG00000063186	1.89433	4.14222	4.13e-06	0.00199278	dre:560711	si:ch211-220f12.4
ENSDARG00000098834	-2.20319	4.26118	0.000580956	0.279954				ENSDARG00000041431	-3.20409	3.42005	1.4e-11	6.47e-09	dre:558299	slc24a1		ENSDARG00000045611	-1.39928	4.92746	4.28e-06	0.00201565	dre:503744	nfybb
ENSDARG00000073753	0.870282	6.59727	0.00058854	0.279954				ENSDARG00000091834	-4.34915	3.41194	2.11e-11	9.51e-09	dre:100332647	si:ch211-198m17.1		ENSDARG00000088689	4.1105	2.5208	5.43e-06	0.00249263	dre:100535360	si:ch211-201o1.1
ENSDARG00000044629	1.18031	5.47387	0.000608276	0.280051				ENSDARG00000029898	-8.59274	2.37435	5.74e-11	2.53e-08	dre:100001558	cnga1a		ENSDARG00000077257	-0.836015	6.07779	5.57e-06	0.00249409	dre:100142639	timd4
ENSDARG00000005738	1.736	4.59205	0.000618182	0.280051				ENSDARG00000099240	0.881749	7.70909	1.65e-10	7.1e-08	dre:100009646	acap3b		ENSDARG00000075301	3.51542	2.36443	6.62e-06	0.00289041	dre:571289	gsdf
ENSDARG00000093124	-6.77815	1.28265	0.000722042	0.31542				ENSDARG00000076547	-3.12052	5.00013	1.8e-10	7.57e-08	dre:336563	wu:fb13g09		ENSDARG00000089362	-2.05389	6.27113	7.67e-06	0.00327485	dre:553977	grn1
ENSDARG00000044808	0.769991	8.40313	0.000729411	0.31542				ENSDARG00000087762	1.65854	6.36072	2.4e-10	9.87e-08	dre:561717	rab27b		ENSDARG00000071667	-7.32973	1.51388	7.87e-06	0.00328008	-	si:dkey-222f2.7
ENSDARG00000035633	3.44247	3.12742	0.000753022	0.317596				ENSDARG00000076512	-8.31752	2.10755	3.46e-10	1.39e-07	-	-		ENSDARG00000032650	2.23439	4.16802	8.06e-06	0.0032862	dre:100150934	fuk
ENSDARG00000089858	1.37902	5.25474	0.000767825	0.317596				ENSDARG00000033760	-3.91063	5.513	4.1e-10	1.61e-07	dre:562810	pmelb		ENSDARG00000058256	1.116	5.72541	8.39e-06	0.0033458	dre:619245	draxin
ENSDARG00000030665	1.15899	5.65377	0.000814828	0.328579				ENSDARG00000011170	0.973012	7.51242	6.33e-10	2.43e-07	dre:494050	ndrg2		ENSDARG00000037813	3.91367	2.13225	8.6e-06	0.00335803	dre:541528	zgc:113278
ENSDARG00000044279	-1.39076	7.00007	0.000828915	0.328579				ENSDARG00000061024	1.41714	5.35656	7.44e-10	2.8e-07	dre:767725	rabggta		ENSDARG00000004459	-7.30742	1.46587	1.04e-05	0.00396203	dre:557454	unc119.2
ENSDARG00000102617	-4.38965	2.18549	0.000880745	0.337543				ENSDARG00000078522	-2.75806	6.39313	8.89e-10	3.28e-07	dre:555593	si:ch211-80h18.1		ENSDARG00000001015	-1.11754	5.6602	1.07e-05	0.00398923	dre:368610	znf384l
ENSDARG00000024522	-5.10445	1.65481	0.000894042	0.337543				ENSDARG00000101623	3.19462	3.7198	1.27e-09	4.6e-07	-	znf1109		ENSDARG00000056877	0.811962	6.86282	1.14e-05	0.00411448	dre:336281	vamp2
ENSDARG00000102114	6.9035	1.20639	0.00090475	0.337543				ENSDARG00000025504	-5.17322	2.56622	1.69e-09	5.98e-07	dre:140424	gucy2f		ENSDARG00000023299	2.7123	3.41489	1.16e-05	0.00411448	dre:321114	snu13b
ENSDARG00000069421	-1.08714	5.74007	0.0010766	0.382171				ENSDARG00000029432	-4.25132	2.89144	2.27e-09	7.89e-07	dre:352943	tph1a		ENSDARG00000103324	-3.34645	3.3919	1.17e-05	0.00411448	-	-
ENSDARG00000101254	6.83118	1.143	0.00108365	0.382171				ENSDARG00000011671	-8.4181	2.20175	3.2e-09	1.09e-06	dre:559332	pde6b		ENSDARG00000012610	-3.92484	3.17034	1.21e-05	0.00420316	dre:792319	saga
ENSDARG00000097595	-6.72176	1.23184	0.00108463	0.382171				ENSDARG00000044672	-4.15177	2.88031	3.67e-09	1.23e-06	dre:368725	pp2		ENSDARG00000061417	-1.14925	5.19218	1.32e-05	0.00449449	dre:557021	nub1
ENSDARG00000097375	3.38586	2.51816	0.00113126	0.391353				ENSDARG00000103740	1.02546	6.20463	4.5e-09	1.48e-06	dre:792181	fundc2		ENSDARG00000062744	0.735471	7.02753	1.43e-05	0.00476425	dre:559447	scn1lab
ENSDARG00000071701	3.38688	2.82137	0.0011808	0.401199				ENSDARG00000010231	-6.211	1.94818	5.95e-09	1.92e-06	dre:405817	ppm1na		ENSDARG00000044199	-8.70665	2.65757	1.48e-05	0.00484266	dre:140428	gnat1
ENSDARG00000101411	0.914662	6.11252	0.00126517	0.422324				ENSDARG00000012126	-6.7187	2.42286	6.49e-09	2.06e-06	dre:619266	zgc:109965		ENSDARG00000102171	0.880705	5.88633	1.59e-05	0.0051085	dre:324863	fnip1
ENSDARG00000063186	3.33471	2.27376	0.00130995	0.429732				ENSDARG00000056938	-8.11998	1.946	6.64e-09	2.07e-06	dre:567017	kera		ENSDARG00000055791	-0.798345	6.67222	1.73e-05	0.00547945	dre:790938	zgc:158423
ENSDARG00000097196	-0.808107	6.53278	0.00141911	0.457651				ENSDARG00000001710	-0.881173	6.89426	7.59e-09	2.32e-06	dre:561345	flot1a		ENSDARG00000032426	2.99243	2.60184	2.79e-05	0.00869009	dre:327332	coq8ab
ENSDARG00000103740	0.887905	6.19596	0.00147521	0.467813				ENSDARG00000017634	-7.95717	1.76263	1.34e-08	4.05e-06	dre:386614	pdcb		ENSDARG00000043102	-1.39866	4.8457	2.9e-05	0.00886826	dre:494053	lxn
ENSDARG00000034291	-0.788271	7.72909	0.00153437	0.468641				ENSDARG00000028053	-1.73931	5.8652	1.44e-08	4.27e-06	dre:559877	bmp1b		ENSDARG00000057881	0.94703	10.2562	3.06e-05	0.00920754	dre:335380	si:dkey-33c12.3
ENSDARG00000105665	7.03388	1.28291	0.00153666	0.468641				ENSDARG00000103324	-2.83136	3.87661	3.07e-08	8.93e-06	-	-		ENSDARG00000056683	1.57629	4.20056	3.16e-05	0.00934201	dre:65234	cdk5
ENSDARG00000095820	-3.72266	2.80701	0.00155171	0.468641				ENSDARG00000008142	1.9698	4.48979	3.86e-08	1.11e-05	dre:406780	stxbp3		ENSDARG00000076473	-1.06384	6.55609	3.43e-05	0.010004	dre:324237	trim37
ENSDARG00000013670	-1.38962	4.99536	0.00158369	0.470827				ENSDARG00000051874	-2.4121	5.43544	4.04e-08	1.14e-05	dre:724007	stra6		ENSDARG00000090232	1.4107	4.97276	4.77e-05	0.0136672	-	-
ENSDARG00000103674	6.79193	1.09628	0.00172022	0.503549				ENSDARG00000019902	-8.29878	2.12903	4.34e-08	1.21e-05	dre:335650	rcvrn2		ENSDARG00000071212	-2.5102	2.91003	4.89e-05	0.0138038	dre:553321	p3h1
ENSDARG00000010454	-0.758986	7.91886	0.0017743	0.510162				ENSDARG00000103131	4.38522	2.24209	4.87e-08	1.33e-05	-	VWA5A		ENSDARG00000102959	2.22619	3.2234	5.15e-05	0.0143072	dre:100126101	zgc:171220
ENSDARG00000102235	5.33988	1.34492	0.00180497	0.510162				ENSDARG00000056566	1.23257	5.1499	8.04e-08	2.17e-05	dre:550546	necab1		ENSDARG00000036628	-0.824859	8.41549	5.52e-05	0.0151076	dre:30645	cd74b
ENSDARG00000104109	-5.99899	2.37052	0.00183861	0.510162				ENSDARG00000059150	0.880043	6.44151	1.38e-07	3.67e-05	dre:406492	tmem107		ENSDARG00000045827	-4.13432	1.99408	5.61e-05	0.01514	dre:561760	lyrm5b
ENSDARG00000016454	-6.6262	1.16446	0.00185816	0.510162				ENSDARG00000104458	0.809514	7.54754	1.46e-07	3.81e-05	dre:336290	rnasekb		ENSDARG00000009753	-0.86928	5.52351	5.88e-05	0.0152808	dre:415157	sf3b6
ENSDARG00000037603	1.07103	7.79631	0.00187688	0.510162				ENSDARG00000100409	1.02095	6.12154	1.59e-07	4.11e-05	dre:404622	camlg		ENSDARG00000092987	1.08488	4.92637	5.9e-05	0.0152808	dre:100270739	zmat4a
ENSDARG00000099240	0.851569	6.73117	0.0019175	0.513863				ENSDARG00000019001	1.47918	4.86173	2.03e-07	5.16e-05	dre:402854	ak7a		ENSDARG00000056885	1.22544	4.82515	5.91e-05	0.0152808	dre:563926	per1a
ENSDARG00000086077	-7.35591	1.75441	0.00196543	0.519393				ENSDARG00000104808	1.18817	5.66241	2.48e-07	6.22e-05	dre:30307	jak2a		ENSDARG00000100900	-5.78735	1.89717	6.11e-05	0.0154026	-	-
ENSDARG00000040534	0.848851	7.01514	0.00199655	0.520389				ENSDARG00000099406	-2.95571	3.42494	2.55e-07	6.27e-05	dre:553432	lrit1b		ENSDARG00000039490	-4.77176	2.06273	6.2e-05	0.0154026	dre:393909	pitpnaa
ENSDARG00000105183	-0.829495	7.59709	0.00204389	0.525529				ENSDARG00000054343	-1.95213	4.74773	2.57e-07	6.27e-05	dre:100007990	slc7a8b		ENSDARG00000062277	1.1398	4.8863	6.21e-05	0.0154026	dre:559392	ppp2r2cb
ENSDARG00000100677	1.58863	4.59619	0.00207734	0.525946				ENSDARG00000076473	-0.887248	6.87448	2.89e-07	6.97e-05	dre:324237	trim37		ENSDARG00000020232	-1.38141	4.50165	6.82e-05	0.0166794	dre:386850	eif6
ENSDARG00000094667	2.09374	3.78022	0.0021008	0.525946				ENSDARG00000104007	-2.94103	3.05889	3.24e-07	7.7e-05	dre:553983	pcdh1g1		ENSDARG00000061100	0.705142	7.19373	6.99e-05	0.016872	dre:568332	nars
ENSDARG00000068992	-0.698797	10.5572	0.00219081	0.541358				ENSDARG00000003835	0.995156	6.99897	3.3e-07	7.74e-05	dre:81534	stom		ENSDARG00000008306	-6.40097	2.36556	7.36e-05	0.017174	dre:556528	rdh5
ENSDARG00000030980	3.46021	2.41472	0.0023185	0.549269				ENSDARG00000105323	0.823052	6.28737	3.68e-07	8.53e-05	-	-		ENSDARG00000098293	-0.868377	5.87358	7.38e-05	0.017174	dre:100005903	si:dkey-27i16.2
ENSDARG00000101757	-4.43001	1.77511	0.00235159	0.549269				ENSDARG00000011921	0.928432	5.97099	4.12e-07	9.42e-05	dre:394113	txnl1		ENSDARG00000068274	0.835145	6.65292	7.39e-05	0.017174	dre:566073	si:ch211-203b8.6
ENSDARG00000023797	1.95435	3.79306	0.0023554	0.549269				ENSDARG00000074506	0.959225	5.79555	4.2e-07	9.47e-05	dre:795408	tmem94		ENSDARG00000090194	-1.52832	3.87807	8.55e-05	0.0196036	dre:100333504	lamtor5
ENSDARG00000099755	-0.946318	5.94095	0.00241274	0.549269				ENSDARG00000105592	-2.80529	8.7261	4.43e-07	9.87e-05	-	-		ENSDARG00000097937	0.934191	5.60327	8.68e-05	0.0196721	-	-
ENSDARG00000089331	-6.55908	1.10416	0.00244015	0.549269				ENSDARG00000077023	-1.13483	5.13138	4.91e-07	0.000108163	-	-		ENSDARG00000091754	-2.61974	2.44721	8.95e-05	0.0200205	dre:100000646	chchd5
ENSDARG00000008142	1.17284	5.23329	0.00244824	0.549269				ENSDARG00000097196	-0.686649	8.56758	5.44e-07	0.000118429	-	-		ENSDARG00000061909	0.761165	6.09585	9.61e-05	0.0212343	dre:100537710	si:ch73-233f7.1
ENSDARG00000030881	-4.89776	1.4891	0.00245284	0.549269				ENSDARG00000098176	0.944572	6.03978	5.52e-07	0.000118663	dre:541434	si:rp71-1h20.5		ENSDARG00000069421	-0.805962	6.39649	0.000105331	0.0230087	dre:100004941	grpel2
ENSDARG00000038793	3.10824	3.20376	0.00248647	0.549269				ENSDARG00000101199	-1.04313	7.8483	6.2e-07	0.000131708	dre:30077	rbp4		ENSDARG00000089505	0.663293	6.81673	0.000107239	0.0231497	dre:100332682	bod1l1
ENSDARG00000105338	3.43296	2.70089	0.00251118	0.549269				ENSDARG00000031382	0.780438	7.08775	6.63e-07	0.000139309	dre:568927	reep2		ENSDARG00000100789	0.670449	6.74725	0.00010854	0.0231582	dre:606662	plgrkt
ENSDARG00000002217	0.980561	6.20892	0.00253961	0.549269				ENSDARG00000069478	-2.13294	3.9935	7.46e-07	0.000154932	dre:405838	slc13a3		ENSDARG00000063624	-1.00986	5.61081	0.000111648	0.0235474	dre:561840	gfm1
ENSDARG00000073859	-1.31406	4.84819	0.00254037	0.549269				ENSDARG00000093803	2.78136	2.65421	8.6e-07	0.000176437	-	-		ENSDARG00000102769	1.0683	4.85893	0.000117513	0.0245029	dre:101886358	LOC101886358
ENSDARG00000030448	3.7668	2.84724	0.00263336	0.555736				ENSDARG00000005397	0.779506	7.08042	1.02e-06	0.000207104	dre:555391	trim3b		ENSDARG00000074381	0.670793	7.14878	0.000120057	0.024752	dre:100329707	farp1
ENSDARG00000026400	-6.35186	0.966982	0.00267257	0.555736				ENSDARG00000102176	-2.17668	4.40847	1.49e-06	0.000299249	dre:334017	pla1a		ENSDARG00000056871	1.51071	4.01455	0.000123337	0.0251456	dre:436945	ap4m1
ENSDARG00000044935	-4.11837	1.97661	0.00267722	0.555736				ENSDARG00000038475	2.59477	3.06559	1.51e-06	0.00030014	dre:393970; dre:103909643	acy1; LOC103909643		ENSDARG00000095820	-3.54112	2.63843	0.000128071	0.025824	dre:100536946	LOC100536946
ENSDARG00000033955	2.91302	2.82934	0.00268712	0.555736				ENSDARG00000004459	-3.66986	3.08628	1.66e-06	0.000326388	dre:557454	unc119.2		ENSDARG00000005397	0.611953	7.58207	0.000136665	0.0272572	dre:555391	trim3b
ENSDARG00000092471	3.72776	2.32468	0.00296184	0.598423				ENSDARG00000090232	1.2521	4.79452	2.14e-06	0.000415813	-	-		ENSDARG00000079610	0.569536	8.66725	0.000138372	0.027301	dre:565037	akap9
ENSDARG00000100952	-1.82543	4.8983	0.00298253	0.598423				ENSDARG00000052039	-5.8249	1.6407	2.55e-06	0.000490293	dre:259303	caspb		ENSDARG00000059093	0.727193	6.3629	0.000141447	0.0276107	dre:449796	ank1a
ENSDARG00000098324	-4.63225	1.29549	0.00302566	0.598423				ENSDARG00000069627	-7.67578	1.52065	2.62e-06	0.000497548	dre:565945	si:ch211-255g12.8		ENSDARG00000040528	-0.974199	7.5776	0.000148917	0.0287629	dre:405809	lgals3bpb
ENSDARG00000029718	-6.28966	0.926023	0.00304217	0.598423				ENSDARG00000104387	-1.36256	4.86491	3.02e-06	0.000568806	dre:100006379	slc4a5		ENSDARG00000057853	-0.533515	9.29397	0.000151311	0.0289209	dre:192336	atp6v0ca
ENSDARG00000095578	1.68968	3.9764	0.00307006	0.598423				ENSDARG00000070579	2.11285	3.74724	3.22e-06	0.000598624	dre:100038780	ggact.3		ENSDARG00000087012	-1.45971	4.19668	0.00016601	0.0314032	-	-
ENSDARG00000051710	6.73367	1.03661	0.0031088	0.598423				ENSDARG00000061100	0.851306	7.47993	4.07e-06	0.000750159	dre:568332	nars		ENSDARG00000043697	-0.642696	7.09645	0.000174423	0.032658	dre:100033387	nefmb
ENSDARG00000092154	-1.01259	5.70261	0.00311367	0.598423				ENSDARG00000045611	-1.29976	4.57293	4.17e-06	0.000757057	dre:503744	nfybb		ENSDARG00000023188	-0.977179	5.53823	0.000194132	0.0359811	dre:30583	lcp1
ENSDARG00000068128	-3.9771	1.84972	0.00315902	0.601067				ENSDARG00000099534	1.47194	5.47196	4.21e-06	0.000757057	dre:100329344	LOC100329344		ENSDARG00000031768	0.724618	6.57948	0.000198805	0.0364786	dre:564951	roraa
ENSDARG00000099939	7.0707	1.40969	0.00327877	0.616863				ENSDARG00000019713	-1.64558	5.42591	4.23e-06	0.000757057	dre:555218	oatx		ENSDARG00000036787	-1.52257	4.32998	0.000207746	0.0373839	dre:368771	tap2a
ENSDARG00000011583	0.994996	5.69935	0.0033493	0.616863				ENSDARG00000061752	0.747178	7.10128	4.4e-06	0.000778994	dre:563800	ripor2		ENSDARG00000104279	0.549697	9.40155	0.00020931	0.0373839	dre:58083	appa
ENSDARG00000068966	-0.843879	6.00152	0.00336345	0.616863				ENSDARG00000010680	-7.53312	1.46675	4.75e-06	0.000829859	dre:335655	gngt2a		ENSDARG00000077228	0.702465	5.9538	0.00020985	0.0373839	dre:568668	ntrk3a
ENSDARG00000095507	1.03102	5.624	0.00337172	0.616863				ENSDARG00000012504	-3.78435	2.07188	4.78e-06	0.000829859	dre:393678	rlbp1a		ENSDARG00000063359	-6.85156	1.12057	0.000213503	0.0376688	-	-
ENSDARG00000097502	1.35929	4.97211	0.00340449	0.616927				ENSDARG00000061044	-7.49444	1.42888	5e-06	0.000859675	dre:562480	si:dkey-72l14.3		ENSDARG00000059549	1.05299	4.7199	0.000216657	0.0377783	dre:566920	akap10
ENSDARG00000101234	1.0194	5.35473	0.00345976	0.621027				ENSDARG00000043483	-3.68329	2.74542	7.1e-06	0.00119901	dre:353179	otx5		ENSDARG00000003867	-1.14788	4.43291	0.000218241	0.0377783	dre:494112	cdk20
ENSDARG00000010145	-6.19228	0.853643	0.00358386	0.637291				ENSDARG00000104949	1.01096	5.59458	7.1e-06	0.00119901	dre:553512	slc27a1b		ENSDARG00000078133	0.790834	5.90482	0.000221352	0.0378105	dre:799441	kdm2ab
ENSDARG00000018637	-0.895727	7.43431	0.00367161	0.646849				ENSDARG00000099781	-1.18376	5.4802	7.22e-06	0.00120674	-	-		ENSDARG00000018773	1.09257	4.67279	0.000222548	0.0378105	dre:100536055	hivep2b
ENSDARG00000075984	4.7016	1.7701	0.00370962	0.64755				ENSDARG00000018653	0.850764	5.84541	7.52e-06	0.00124574	dre:447878	acot7		ENSDARG00000052648	1.17476	4.52229	0.0002274	0.0382804	dre:563570	hs3st4
ENSDARG00000074684	-6.18994	0.851755	0.00376104	0.650558				ENSDARG00000071086	1.22624	4.82866	8.33e-06	0.00136721	dre:100005567	gpr155b		ENSDARG00000075754	1.07085	4.69491	0.000233649	0.0389266	dre:100002302	mri1
ENSDARG00000034256	1.58816	4.50006	0.00381878	0.652928				ENSDARG00000010434	-0.794662	9.2166	9e-06	0.00146434	dre:393775	clu		ENSDARG00000061066	0.630796	6.8385	0.00023606	0.0389266	dre:566488	c2cd2l
ENSDARG00000058159	-0.803631	6.59024	0.00386778	0.652928				ENSDARG00000104582	0.765162	7.05411	1.06e-05	0.00170052	-	-		ENSDARG00000102755	1.0082	5.10647	0.000237603	0.0389266	dre:100000931	eml6
ENSDARG00000104511	-1.42092	4.34588	0.0038777	0.652928				ENSDARG00000058966	-0.938174	5.83216	1.06e-05	0.00170052	dre:553712	zgc:112332		ENSDARG00000007098	-0.618458	10.5462	0.000241418	0.0392016	dre:323632	itm2ba
ENSDARG00000098764	-4.15341	1.55155	0.0039184	0.653995				ENSDARG00000062765	0.699043	6.91886	1.16e-05	0.00183534	dre:100006350	nsd3		ENSDARG00000103030	1.44662	4.3506	0.000245089	0.0394485	-	-
ENSDARG00000074636	1.02918	5.54137	0.00399647	0.659532				ENSDARG00000103845	0.729264	6.54109	1.25e-05	0.00196872	dre:393968	zgc:55733		ENSDARG00000018744	3.01438	4.07224	0.000255544	0.040435	dre:799612	prl2
ENSDARG00000016527	1.68274	4.98349	0.0040812	0.659532				ENSDARG00000057169	-2.54486	2.98683	1.28e-05	0.00199218	dre:798993	abca4a		ENSDARG00000071026	-0.576363	8.50826	0.000255625	0.040435	dre:563531	mllt11
ENSDARG00000100582	1.32632	4.52145	0.00411197	0.659532				ENSDARG00000101413	0.702186	6.47799	1.34e-05	0.00206055	dre:327246	dusp7		ENSDARG00000011094	-1.4503	4.13683	0.000258194	0.0404924	dre:192295	ccna2
ENSDARG00000015128	-0.714132	8.3669	0.00412176	0.659532				ENSDARG00000100277	-2.03969	3.50326	1.36e-05	0.00207914	-	-		ENSDARG00000057321	2.41654	2.80557	0.000261527	0.0406675	dre:564388	tut1
ENSDARG00000034368	-0.70818	7.86782	0.00412489	0.659532				ENSDARG00000001015	-0.943351	5.96438	1.41e-05	0.00211986	dre:368610	znf384l		ENSDARG00000104101	0.6408	7.09222	0.000272147	0.0417794	dre:100535071	si:ch73-287m6.1
ENSDARG00000045999	-4.37115	1.71258	0.00427169	0.673428				ENSDARG00000103844	0.913483	5.90362	1.41e-05	0.00211986	-	-		ENSDARG00000042791	-0.756737	5.75995	0.000273232	0.0417794	dre:567190	git2b
ENSDARG00000094021	-6.22662	0.890595	0.00428258	0.673428				ENSDARG00000104279	0.555868	9.94931	1.53e-05	0.0022876	dre:58083	appa		ENSDARG00000102858	3.57455	2.4971	0.000300605	0.0452801	dre:100002334	sc:d189
ENSDARG00000104708	1.43499	5.30106	0.00433482	0.676054				ENSDARG00000078244	-7.24886	1.21899	1.83e-05	0.00270542	-	-		ENSDARG00000101054	0.53311	8.19506	0.000301598	0.0452801	dre:641578	syn2b
ENSDARG00000093006	0.766637	8.3041	0.00442801	0.683757				ENSDARG00000057881	0.783082	9.37467	1.85e-05	0.00271132	dre:335380	si:dkey-33c12.3		ENSDARG00000062346	0.665637	6.82165	0.000306689	0.0452801	dre:564274	cacna1e
ENSDARG00000091138	-1.03949	5.82781	0.00454647	0.683757				ENSDARG00000039490	-2.33792	3.42978	1.87e-05	0.00272904	dre:393909	pitpnaa		ENSDARG00000104708	0.852809	5.20783	0.000307711	0.0452801	dre:553462	ddx24
ENSDARG00000058000	0.794305	6.28167	0.00459296	0.683757				ENSDARG00000100858	-7.14149	1.11944	1.94e-05	0.00279021	dre:100008304	zgc:171695		ENSDARG00000055504	-0.99629	5.15727	0.000308464	0.0452801	dre:100000085	si:ch211-212k18.7
ENSDARG00000078245	-3.07268	2.38231	0.00460651	0.683757				ENSDARG00000077228	0.813897	6.5771	1.95e-05	0.00279021	dre:568668	ntrk3a		ENSDARG00000006546	-0.635805	6.42588	0.000313057	0.0455895	dre:406590	ak4
ENSDARG00000036456	-0.954622	6.25809	0.00467034	0.683757				ENSDARG00000101243	1.17865	4.92065	2e-05	0.00283879	-	-		ENSDARG00000090747	0.732268	5.74284	0.000325614	0.0467672	dre:100535378	si:ch73-269m14.2
ENSDARG00000089172	1.01277	6.29115	0.00469049	0.683757				ENSDARG00000103256	-2.03474	3.55467	2.07e-05	0.00292162	-	-		ENSDARG00000096906	-3.69946	1.72462	0.000326242	0.0467672	dre:556125	si:dkey-7i4.24
ENSDARG00000054649	-6.08726	0.7832	0.00469662	0.683757				ENSDARG00000076371	-4.61215	1.60319	2.13e-05	0.00297499	dre:556551	shroom2b		ENSDARG00000075433	6.85248	1.02717	0.000329984	0.046937	dre:334269	myom2a
ENSDARG00000045799	6.41192	0.809555	0.0046973	0.683757				ENSDARG00000004643	-7.41903	1.35309	2.2e-05	0.00306105	dre:449008	cdhr1a		ENSDARG00000053136	-0.625023	8.8979	0.00033496	0.0472783	dre:30400	b2m
ENSDARG00000053323	0.738	8.57774	0.00470763	0.683757				ENSDARG00000052113	1.35044	4.00286	2.42e-05	0.00333771	dre:550460	hexa		ENSDARG00000063250	0.99158	4.87248	0.000338305	0.0473043	dre:568830	spata2
ENSDARG00000097937	1.32339	5.00098	0.00483163	0.692575				ENSDARG00000036966	1.39727	5.02773	2.46e-05	0.00336077	dre:327462	hsd3b7		ENSDARG00000093803	3.50069	2.86544	0.000341746	0.0473043	-	-
ENSDARG00000044862	-1.17168	9.98428	0.00484296	0.692575				ENSDARG00000026820	-2.40093	3.32031	2.48e-05	0.00336077	dre:140426	gucy2d		ENSDARG00000078904	0.630256	6.23861	0.00034422	0.0473043	dre:570531	brd4
ENSDARG00000036070	-6.04784	0.748528	0.00496208	0.692575				ENSDARG00000102067	1.63684	4.2782	2.49e-05	0.00336077	dre:100332913	grm5b		ENSDARG00000100473	0.941325	5.52794	0.000346183	0.0473043	-	-
ENSDARG00000074468	1.55131	4.30926	0.00503535	0.692575				ENSDARG00000039458	-5.87575	1.70902	2.54e-05	0.00340043	dre:571943	lhx4		ENSDARG00000031776	-0.8778	7.20637	0.000348034	0.0473043	dre:436651	fthl27
ENSDARG00000058966	-1.6815	6.41485	0.0050546	0.692575				ENSDARG00000037403	-1.03274	5.23389	2.67e-05	0.00354322	dre:562935	si:dkey-4p15.3		ENSDARG00000086326	1.10225	4.50106	0.00035653	0.0481028	-	-
ENSDARG00000030092	2.89235	2.56405	0.00512484	0.692575				ENSDARG00000038703	-2.20053	3.20118	2.69e-05	0.00354694	dre:321224	hkdc1		ENSDARG00000100270	-0.721215	5.73676	0.000362098	0.0484266	-	-
ENSDARG00000043566	2.7161	2.65217	0.00515424	0.692575				ENSDARG00000061417	-1.15133	4.61392	2.71e-05	0.00354694	dre:557021	nub1		ENSDARG00000007682	-1.56984	3.94914	0.000364209	0.0484266	dre:338304	ppdpfa
ENSDARG00000098772	-3.69271	2.4121	0.00515681	0.692575				ENSDARG00000091756	-1.58606	3.93474	3.18e-05	0.00412981	dre:402941	insm1a		ENSDARG00000039422	-6.66007	0.937975	0.000368884	0.0486953	dre:447896	fuom
ENSDARG00000086324	1.60167	4.32997	0.00515814	0.692575				ENSDARG00000076972	-2.59945	2.7587	3.37e-05	0.00434555	dre:100136858	plvapa		ENSDARG00000001710	-0.577425	6.75205	0.000385665	0.050547
ENSDARG00000078618	0.89688	6.16609	0.00519214	0.692575				ENSDARG00000011235	-1.98542	3.43873	3.48e-05	0.00446232	dre:30501	otx2b		ENSDARG00000044914	1.25596	4.43544	0.000424028	0.0551808
ENSDARG00000069046	-2.41343	5.91536	0.00525519	0.692575				ENSDARG00000010008	-0.787196	7.01316	3.76e-05	0.00478598	dre:140599	vim		ENSDARG00000018637	-0.609315	7.04297	0.000441288	0.0566824
ENSDARG00000101564	1.05945	6.39219	0.00532536	0.692575				ENSDARG00000098976	6.96723	0.911817	3.83e-05	0.00484057	dre:100535115	LOC100535115		ENSDARG00000062420	0.803456	5.65823	0.000441745	0.0566824
ENSDARG00000044968	-1.39012	4.18768	0.00536618	0.692575				ENSDARG00000045638	-1.7577	4.86574	3.98e-05	0.00498193	dre:387592	slc13a1		ENSDARG00000070780	-0.63659	7.26145	0.00044887	0.0567333
ENSDARG00000038123	-1.2875	4.77309	0.00540569	0.692575				ENSDARG00000069583	-1.70998	8.42898	4e-05	0.00498193	dre:619255	zgc:114181		ENSDARG00000077560	1.44439	4.20014	0.000449052	0.0567333
ENSDARG00000104348	-3.98562	1.4314	0.00548612	0.692575				ENSDARG00000015128	-0.652914	7.34176	4.4e-05	0.00543836	dre:325618	rpl27		ENSDARG00000063253	1.03785	5.18074	0.0004553	0.0567333
ENSDARG00000075541	2.23368	2.94165	0.00550611	0.692575				ENSDARG00000101481	-1.22622	4.74996	4.47e-05	0.00548711	dre:171477	rbp5		ENSDARG00000074262	-1.21218	4.4451	0.00045905	0.0567333
ENSDARG00000010276	-1.66135	4.47774	0.00551683	0.692575				ENSDARG00000098384	7.12349	1.00465	4.53e-05	0.00552936	-	-		ENSDARG00000076386	-1.23075	4.71639	0.00046285	0.0567333
ENSDARG00000041223	2.16016	3.78651	0.0055193	0.692575				ENSDARG00000000729	-1.40762	4.14659	4.93e-05	0.00594466	dre:561006	daxx		ENSDARG00000103229	-5.40986	1.59164	0.000465112	0.0567333
ENSDARG00000032885	4.44194	1.52028	0.00553368	0.692575				ENSDARG00000058256	0.781581	6.78833	4.94e-05	0.00594466	dre:619245	draxin		ENSDARG00000036338	-0.706903	6.10352	0.000465345	0.0567333
ENSDARG00000054829	1.04344	5.20536	0.00555068	0.692575				ENSDARG00000007382	-2.99949	2.18022	5.02e-05	0.00599091	dre:563264	ubtd1a		ENSDARG00000092170	-0.555374	9.19145	0.000466877	0.0567333
ENSDARG00000092134	-6.26058	0.884075	0.00555889	0.692575				ENSDARG00000102393	-4.98232	1.65798	5.04e-05	0.00599091	-	-		ENSDARG00000051981	6.54499	0.840655	0.000479508	0.0574313
ENSDARG00000099534	1.18914	4.80068	0.00559766	0.692575				ENSDARG00000096000	3.75334	2.43447	5.4e-05	0.00637103	-	-		ENSDARG00000075014	-0.564932	7.21957	0.000481335	0.0574313
ENSDARG00000018334	-0.709501	9.06767	0.00560554	0.692575				ENSDARG00000101828	-4.12952	1.97734	5.51e-05	0.00645587	-	-		ENSDARG00000099534	1.04802	5.23435	0.00048431	0.0574313
ENSDARG00000063466	-0.779829	6.64548	0.00569013	0.697148				ENSDARG00000077178	1.63068	3.43908	6.24e-05	0.00723732	dre:751759	zgc:152977		ENSDARG00000079089	1.18702	4.40831	0.000485141	0.0574313
ENSDARG00000005327	-6.07073	0.781985	0.00571583	0.697148				ENSDARG00000022832	-2.15452	2.90395	6.25e-05	0.00723732	dre:568155	bnip4		ENSDARG00000102643	-0.620167	6.1725	0.000493561	0.0580535
ENSDARG00000096415	-3.47139	1.82382	0.00605217	0.73347				ENSDARG00000056877	0.67045	8.32163	6.45e-05	0.00742435	dre:336281	vamp2		ENSDARG00000075626	-2.09258	3.32064	0.000497908	0.0581918
ENSDARG00000053457	-0.66937	8.09138	0.00615386	0.740944				ENSDARG00000074381	0.639552	7.38799	7.14e-05	0.00815348	dre:100329707	farp1		ENSDARG00000058221	1.01016	4.62123	0.00050192	0.0582894
ENSDARG00000070618	-6.2037	0.853917	0.00619173	0.740944				ENSDARG00000091956	1.3301	4.95832	7.18e-05	0.00815348	dre:792833	tmem184bb		ENSDARG00000014657	-6.51724	0.853671	0.000515221	0.0592615
ENSDARG00000016830	-0.845048	8.46727	0.00642766	0.749968				ENSDARG00000061140	-1.22503	5.20939	7.25e-05	0.00817921	dre:558942	colec12		ENSDARG00000012388	-1.4193	3.79064	0.000519269	0.0592615
ENSDARG00000033845	0.797349	5.89715	0.0064469	0.749968				ENSDARG00000010031	0.674018	6.12781	8.91e-05	0.00999737	dre:567479	ssh1b		ENSDARG00000079105	-1.13131	6.34367	0.000520608	0.0592615
ENSDARG00000056920	0.783673	5.95452	0.00648354	0.749968				ENSDARG00000057427	-7.13278	1.06114	9.59e-05	0.0106902	dre:100009626	sv2ba		ENSDARG00000036291	1.16765	4.32621	0.000523209	0.0592615
ENSDARG00000027744	-1.21195	5.95167	0.00648968	0.749968				ENSDARG00000003251	-1.5529	3.62109	9.96e-05	0.0110291	dre:64809	zbtb22b		ENSDARG00000011240	-1.04439	4.8412	0.000529982	0.0596604
ENSDARG00000099523	2.52476	3.0808	0.0064934	0.749968				ENSDARG00000010729	-1.67767	4.58686	0.000100165	0.0110291	dre:795887	LOC795887		ENSDARG00000006923	0.688839	7.12845	0.000575774	0.06442
ENSDARG00000013598	-4.25349	1.62718	0.00652071	0.749968				ENSDARG00000076518	1.51514	4.23212	0.000101016	0.011039	dre:449779	mettl1		ENSDARG00000015551	-0.54705	10.397	0.000583881	0.0649311
ENSDARG00000056998	-3.56062	1.84122	0.00654306	0.749968				ENSDARG00000101054	0.523288	9.17942	0.000101477	0.011039	dre:641578	syn2b		ENSDARG00000067741	1.83154	3.02422	0.000589228	0.0651309
ENSDARG00000006640	-4.48351	1.20026	0.00659652	0.751569				ENSDARG00000074518	-3.00143	2.35403	0.000102487	0.0110821	-	-		ENSDARG00000096964	-7.46837	1.58154	0.000602827	0.0662351
ENSDARG00000104949	1.50898	4.06288	0.00670125	0.757626				ENSDARG00000004889	1.77724	5.0471	0.000107116	0.0115136	dre:566517	aga		ENSDARG00000020840	0.742529	5.87214	0.000612442	0.0668911
ENSDARG00000098081	-1.26375	5.43589	0.00672932	0.757626				ENSDARG00000018825	1.06454	5.42573	0.000109918	0.0117449	dre:541403	tmem248		ENSDARG00000074506	1.0483	4.9241	0.000617208	0.0670003
ENSDARG00000070850	4.95607	1.76178	0.006773	0.757653				ENSDARG00000032838	-6.90502	0.939701	0.000111391	0.0118323	dre:560719	si:dkey-206f10.1		ENSDARG00000041921	-0.755501	5.97252	0.000620745	0.0670003
ENSDARG00000092807	-0.628496	9.3788	0.0068092	0.757653				ENSDARG00000096519	-3.74863	1.5736	0.000113411	0.0119159	-	irbpl		ENSDARG00000070187	0.524452	7.10201	0.000629501	0.0670068
ENSDARG00000097063	6.49973	0.958728	0.0069602	0.769952				ENSDARG00000038713	-1.75311	4.64639	0.000113497	0.0119159	-	-		ENSDARG00000022983	-0.614255	6.30247	0.00063487	0.0670068
ENSDARG00000103299	-6.10031	0.80494	0.00700828	0.77079				ENSDARG00000104524	1.96304	3.21116	0.000118747	0.012395	dre:101885237	LOC101885237		ENSDARG00000068966	-0.755556	5.66649	0.000642673	0.0670068
ENSDARG00000034677	0.967292	5.27446	0.00708685	0.774951				ENSDARG00000104217	1.62006	3.35961	0.00012067	0.0124563	dre:503792	gpc2		ENSDARG00000069961	-1.89753	3.69885	0.000644454	0.0670068
ENSDARG00000075284	4.81688	1.96063	0.00734489	0.794356				ENSDARG00000078322	-1.09586	4.92658	0.000120714	0.0124563	dre:100149543	col12a1a		ENSDARG00000103131	2.54125	2.32529	0.000644803	0.0670068
ENSDARG00000012426	-1.64194	3.63912	0.00734781	0.794356				ENSDARG00000102095	4.32582	1.46822	0.000125425	0.0128689	-	-		ENSDARG00000031745	-0.883482	6.94169	0.000645918	0.0670068
ENSDARG00000021404	-1.14862	4.95421	0.00740815	0.796356				ENSDARG00000079000	0.496787	8.413	0.00012666	0.0129222	dre:557086	tp53bp1		ENSDARG00000071456	6.96552	1.10014	0.000649301	0.0670068
ENSDARG00000041173	-5.89764	0.656099	0.00757084	0.808725				ENSDARG00000097937	1.00707	5.47201	0.000130026	0.0131911	-	-		ENSDARG00000076310	1.19565	4.60712	0.000650019	0.0670068
ENSDARG00000093211	4.42322	1.10675	0.00760823	0.808725				ENSDARG00000102288	-6.86891	0.857759	0.000135377	0.0136572	dre:100537793	pcare		ENSDARG00000045909	-1.43681	4.32961	0.000660233	0.0670157
ENSDARG00000009653	-6.10071	0.804148	0.00776228	0.813926				ENSDARG00000078133	0.70312	5.92327	0.000143406	0.0143868	dre:799441	kdm2ab		ENSDARG00000036966	1.06664	4.5451	0.000660269	0.0670157
ENSDARG00000075362	0.875692	6.42639	0.00777175	0.813926				ENSDARG00000102818	-1.31025	4.08051	0.000144927	0.0144591	-	-		ENSDARG00000093054	2.05318	2.79012	0.000661063	0.0670157
ENSDARG00000054154	-1.36907	4.11435	0.00778549	0.813926				ENSDARG00000014817	-0.647203	6.23063	0.000147361	0.0146211	dre:337046	ranbp1		ENSDARG00000007630	0.779981	5.29167	0.00069105	0.0696707
ENSDARG00000104007	-6.06261	0.748362	0.00794956	0.816942				ENSDARG00000096964	-3.53466	2.72766	0.000148452	0.0146488	-	-		ENSDARG00000070981	0.501609	8.22599	0.000705537	0.0704225
ENSDARG00000056150	-1.12654	4.76639	0.00795337	0.816942				ENSDARG00000103186	1.33607	4.79919	0.000149797	0.0147013	dre:327369	si:ch73-389k6.1		ENSDARG00000094719	1.79182	4.27724	0.00070916	0.0704225
ENSDARG00000092208	2.48484	2.73006	0.00811621	0.816942				ENSDARG00000030964	1.66135	4.83754	0.000153426	0.0149761	dre:692319	pde12		ENSDARG00000077174	0.934991	4.87046	0.00071002	0.0704225
ENSDARG00000060196	-2.05391	3.51161	0.00816364	0.816942				ENSDARG00000026383	-0.804097	5.47835	0.000163265	0.0158507	dre:100006464	si:dkey-27j5.5		ENSDARG00000098176	0.874785	5.09495	0.000714526	0.0704765
ENSDARG00000089123	-6.04478	0.739469	0.00817216	0.816942				ENSDARG00000077567	1.33282	4.88223	0.000165992	0.0160293	dre:569547	angel1		ENSDARG00000035905	1.77466	3.16288	0.000718246	0.0704765
ENSDARG00000070847	-6.68259	1.19378	0.00818786	0.816942				ENSDARG00000075385	0.817771	5.52546	0.000170728	0.0163989	-	-		ENSDARG00000086216	-1.17377	4.57083	0.000737453	0.0717074
ENSDARG00000104279	0.588504	8.83162	0.00820143	0.816942				ENSDARG00000068991	6.67301	0.700791	0.000172299	0.0164623	dre:100009628	si:dkey-23c22.6		ENSDARG00000003675	-1.35168	3.76161	0.000738607	0.0717074
ENSDARG00000036457	-3.8488	1.32561	0.0082193	0.816942				ENSDARG00000063019	0.991631	4.89229	0.000173567	0.0164961	dre:557828	panx2		ENSDARG00000035596	-0.753484	5.8567	0.000764988	0.0738777
ENSDARG00000104487	-6.182	0.826811	0.00827134	0.816942				ENSDARG00000016141	-0.786805	5.84716	0.000175518	0.0165943	dre:565776	slc6a2		ENSDARG00000094838	-1.1137	4.47199	0.000800841	0.0765702
ENSDARG00000096983	-5.80229	0.591396	0.00837419	0.816942				ENSDARG00000077174	0.790754	5.88678	0.000177158	0.0166621	dre:559603	qsox2		ENSDARG00000014828	0.591173	6.24838	0.000801214	0.0765702
ENSDARG00000070579	2.0726	3.20711	0.00838992	0.816942				ENSDARG00000103333	0.821337	5.90041	0.000179367	0.0167825	-	-		ENSDARG00000044605	-0.524389	7.45098	0.000808075	0.0768257
ENSDARG00000017703	1.1321	4.86722	0.00839007	0.816942				ENSDARG00000057484	0.516541	8.51431	0.000190246	0.0177085	dre:406691	srsf2a		ENSDARG00000099148	-1.00126	5.03624	0.000826759	0.0781969
ENSDARG00000069946	0.791317	6.7829	0.00841478	0.816942				ENSDARG00000005191	-1.01941	5.24178	0.000195286	0.0180845	dre:387530	ahcy		ENSDARG00000070119	1.05272	4.99182	0.000849935	0.0799145
ENSDARG00000016421	1.94147	8.23836	0.00841545	0.816942				ENSDARG00000030665	0.838854	5.5128	0.000199869	0.0184145	dre:797473	tcerg1b		ENSDARG00000005627	1.87687	3.00314	0.0008553	0.0799145
ENSDARG00000052035	0.722727	6.73392	0.00847046	0.818109				ENSDARG00000025076	-4.34917	1.5089	0.000202158	0.0185308	dre:558720	marveld2a		ENSDARG00000041599	0.599791	7.74491	0.000857984	0.0799145
ENSDARG00000010207	0.745821	5.88625	0.00855116	0.821732				ENSDARG00000089863	1.99531	2.78486	0.000204198	0.0185356	-	-		ENSDARG00000033871	0.90211	4.91962	0.000871643	0.0799735
ENSDARG00000076729	0.616364	8.10277	0.00865188	0.823407				ENSDARG00000038442	0.518671	7.34916	0.000204263	0.0185356	dre:373867	plcg1		ENSDARG00000071626	-0.618617	7.74233	0.00087192	0.0799735
ENSDARG00000030804	-2.98156	2.54987	0.00872282	0.823407				ENSDARG00000079949	0.56091	7.50165	0.000209659	0.0188566	dre:562348	supt16h		ENSDARG00000010524	1.91298	4.78372	0.000874054	0.0799735
ENSDARG00000043102	-1.14981	5.261	0.00873221	0.823407				ENSDARG00000088689	2.4436	2.4758	0.000209889	0.0188566	dre:100535360	si:ch211-201o1.1		ENSDARG00000003829	0.778856	5.80367	0.000876052	0.0799735
ENSDARG00000015343	-0.60171	7.72997	0.0087417	0.823407				ENSDARG00000021959	-7.19783	1.16418	0.000215455	0.0192564	dre:445169	zgc:101100		ENSDARG00000051886	0.602661	6.90272	0.000884324	0.080329
ENSDARG00000103872	-3.7074	1.62851	0.00881735	0.826442				ENSDARG00000071437	-1.01846	4.8058	0.000216471	0.0192564	dre:559154	ptprc		ENSDARG00000005220	-0.988614	5.05837	0.000892205	0.0806457
ENSDARG00000056651	1.92707	3.52147	0.00890645	0.828151				ENSDARG00000032865	0.523692	7.11079	0.00022401	0.0198292	dre:553559	pacsin1a		ENSDARG00000094021	-4.1617	1.6445	0.000898891	0.0808518
ENSDARG00000042112	1.44711	4.63539	0.00892349	0.828151				ENSDARG00000100789	0.669498	6.43479	0.000235102	0.0207096	dre:606662	plgrkt		ENSDARG00000035798	-4.70457	2.47147	0.000921193	0.0824535
ENSDARG00000069286	-2.34292	3.00725	0.00902359	0.828151				ENSDARG00000008542	1.0908	4.35029	0.000244516	0.0214343	dre:550411	yod1		ENSDARG00000102067	1.98087	2.83394	0.000944105	0.0834574
ENSDARG00000101242	-1.684	3.84859	0.00913026	0.828151				ENSDARG00000099108	-1.35266	4.14091	0.000251484	0.0219387	dre:100333907	LOC100333907		ENSDARG00000005108	-1.63517	3.99798	0.000945965	0.0834574
ENSDARG00000000656	-1.87143	3.75858	0.00918207	0.828151				ENSDARG00000104665	0.738768	5.39909	0.000296037	0.0257011	dre:557315	kirrel3l		ENSDARG00000099240	0.552955	6.89239	0.000948576	0.0834574
ENSDARG00000087224	1.39664	4.0965	0.00920838	0.828151				ENSDARG00000076299	1.38502	3.60237	0.00029754	0.025708	-	-		ENSDARG00000019302	-0.886278	5.66424	0.00095229	0.0834574
ENSDARG00000095065	-5.77643	0.579522	0.00922018	0.828151				ENSDARG00000018637	-0.64203	6.6907	0.000301863	0.0259573	dre:436772	sec61g		ENSDARG00000056504	-0.902845	4.78707	0.00095515	0.0834574
ENSDARG00000024829	0.839798	8.13511	0.00933119	0.828151				ENSDARG00000101334	1.04009	4.74586	0.000306086	0.0260547	dre:368704	ctsc		ENSDARG00000036700	-0.701862	6.16982	0.000974248	0.0847227
ENSDARG00000019253	0.880655	6.6055	0.0093897	0.828151				ENSDARG00000005776	-6.73557	0.803373	0.000306651	0.0260547	dre:393697	guk1b		ENSDARG00000075815	0.927275	4.90525	0.000992281	0.0856795
ENSDARG00000054527	-5.91554	0.681228	0.0094109	0.828151				ENSDARG00000059400	-1.03303	4.76812	0.000307324	0.0260547	dre:445304	tmem167b		ENSDARG00000004196	1.83459	3.61469	0.000996146	0.0856795
ENSDARG00000087674	-6.00667	0.741451	0.00943729	0.828151				ENSDARG00000097715	6.65267	0.70798	0.00030952	0.0261183	-	-		ENSDARG00000099695	-4.99277	1.10266	0.000999259	0.0856795
ENSDARG00000063624	-1.01746	5.04028	0.0095345	0.828151				ENSDARG00000102191	0.675798	6.75564	0.000311689	0.026179	dre:101886030	LOC101886030		ENSDARG00000087364	1.21033	5.14166	0.00100446	0.0857249
ENSDARG00000093803	3.24775	2.74715	0.00954716	0.828151				ENSDARG00000044062	-0.492147	7.83764	0.000319096	0.026677	dre:65230	ctbp2a		ENSDARG00000101722	0.550329	6.88917	0.00101733	0.0864209
ENSDARG00000009553	-0.7303	6.20956	0.00957444	0.828151				ENSDARG00000027290	-0.763733	5.7144	0.000328177	0.0272971	dre:402973	nrp1b		ENSDARG00000087319	1.77293	2.94087	0.00104211	0.0881186
ENSDARG00000093236	-5.71837	0.542076	0.00966671	0.828151				ENSDARG00000099005	-0.637195	6.33814	0.000329536	0.0272971	-	-		ENSDARG00000097503	-1.34806	3.81475	0.00104712	0.0881361
ENSDARG00000056871	1.64707	3.85824	0.00967009	0.828151				ENSDARG00000015793	1.30057	3.8449	0.000335041	0.0276264	dre:338317	creb3l1		ENSDARG00000056678	0.688128	5.54573	0.00105386	0.0882979
ENSDARG00000077081	1.07718	5.79419	0.00970005	0.828151				ENSDARG00000034650	-1.67388	5.07531	0.000352648	0.028946	dre:407736	fabp7b		ENSDARG00000060393	1.22775	4.16445	0.00107098	0.089325
ENSDARG00000061020	-0.80805	6.07093	0.00980173	0.828151				ENSDARG00000004171	0.685192	5.65034	0.000355351	0.0290359	dre:407650	rabac1		ENSDARG00000046133	1.26342	3.89087	0.0010811	0.0893327
ENSDARG00000032725	-0.581003	9.39133	0.00982995	0.828151				ENSDARG00000088795	-2.83071	2.55349	0.000357818	0.029069	-	-		ENSDARG00000061110	1.68853	3.51227	0.00108225	0.0893327
ENSDARG00000001953	-0.845821	8.31693	0.00983162	0.828151				ENSDARG00000097813	-4.49491	1.1179	0.000358976	0.029069	-	-		ENSDARG00000101465	2.57611	2.58231	0.00108971	0.0893327
ENSDARG00000096461	-5.7454	0.564127	0.00992844	0.828151				ENSDARG00000069463	2.35576	2.18419	0.000369361	0.0297764	dre:322732	alox12		ENSDARG00000086077	-4.63999	3.35098	0.00109369	0.0893327
ENSDARG00000095801	-2.66701	2.84782	0.00997012	0.828151				ENSDARG00000077737	-0.730187	5.61273	0.000371903	0.0298481	dre:796171	spsb3a		ENSDARG00000077414	-3.05756	1.94166	0.00109542	0.0893327
ENSDARG00000093118	1.07293	4.80596	0.0100771	0.828151				ENSDARG00000078113	0.667283	6.41272	0.000378766	0.0302097	dre:559659	atp5mea		ENSDARG00000001953	-0.67027	7.05847	0.00110063	0.0893607
ENSDARG00000103007	-0.593242	8.76387	0.0101111	0.828151				ENSDARG00000105587	0.902422	4.79036	0.000379755	0.0302097	-	-		ENSDARG00000004889	1.1084	5.70657	0.00110963	0.0896941
ENSDARG00000040439	-0.603831	7.63251	0.0101604	0.828151				ENSDARG00000062056	0.479856	9.55112	0.000383555	0.0303782	dre:791199	elmod1		ENSDARG00000089432	-6.30263	0.693684	0.00115697	0.0928646
ENSDARG00000011170	0.759595	7.18047	0.0102505	0.828151				ENSDARG00000086077	-3.61893	2.9095	0.00040312	0.0317884	-	-		ENSDARG00000062154	0.597361	6.75028	0.0011631	0.0928646
ENSDARG00000103650	2.30492	2.60685	0.0102561	0.828151				ENSDARG00000021383	-0.920668	4.57148	0.000408991	0.0321112	dre:393247	naalad2		ENSDARG00000037810	1.53833	3.53587	0.00116403	0.0928646
ENSDARG00000098256	-4.63743	1.42768	0.0103024	0.828151				ENSDARG00000068434	0.795063	5.13531	0.000424639	0.0331954	dre:550262; dre:406269; dre:336231; dre:394076	h3f3b.1		ENSDARG00000102468	3.44362	1.77576	0.00117154	0.0930589
ENSDARG00000078440	-1.00884	5.43593	0.0103037	0.828151				ENSDARG00000057322	0.665406	6.37133	0.000430583	0.03338	dre:406640	tmem47		ENSDARG00000027867	-2.26173	2.56324	0.00119582	0.0945778
ENSDARG00000105322	-5.73999	0.561739	0.010417	0.828151				ENSDARG00000045898	-3.99024	1.16057	0.000430698	0.03338	-	-		ENSDARG00000053956	0.53303	7.4153	0.00120906	0.0949116
ENSDARG00000089622	3.05903	2.33156	0.0104179	0.828151				ENSDARG00000026519	0.715634	5.89245	0.000433042	0.0334182	dre:393446	ralgps2		ENSDARG00000098984	1.11002	4.41679	0.00121038	0.0949116
ENSDARG00000044169	1.30712	4.89385	0.0104458	0.828151				ENSDARG00000069525	-1.53747	3.34956	0.000439576	0.0337781	dre:100000326	gpn3		ENSDARG00000071375	0.719529	5.87782	0.00123513	0.0951965
ENSDARG00000103186	1.37056	4.50108	0.0104531	0.828151				ENSDARG00000038587	-6.49997	0.6204	0.000448424	0.034312	dre:100004199	LOC100004199		ENSDARG00000008593	0.769095	5.33244	0.00123517	0.0951965
ENSDARG00000005565	1.7262	3.33584	0.0104875	0.828151				ENSDARG00000057064	-6.54777	0.576923	0.00045546	0.0345009	dre:504088	enpep		ENSDARG00000022461	-1.72888	3.23418	0.00124179	0.0951965
ENSDARG00000068434	0.670662	6.52571	0.0104924	0.828151				ENSDARG00000087364	0.828707	5.20555	0.000456201	0.0345009	-	-		ENSDARG00000056108	-0.639104	7.87139	0.00124301	0.0951965
ENSDARG00000099729	-0.832255	5.98316	0.0105212	0.828151				ENSDARG00000090942	-1.86309	2.77394	0.000456624	0.0345009	dre:101885996	LOC101885996		ENSDARG00000045017	-0.883907	5.1256	0.00124448	0.0951965
ENSDARG00000000729	-2.11366	3.7512	0.010593	0.828151				ENSDARG00000007715	-4.42151	1.19989	0.000460025	0.0346131	dre:567024	lgsn		ENSDARG00000057665	0.69698	5.51318	0.00124562	0.0951965
ENSDARG00000027381	-3.04668	2.21234	0.0106343	0.828151				ENSDARG00000003899	-4.43708	1.14938	0.000463387	0.0347213	dre:445301	zdhhc23b		ENSDARG00000079553	-4.012	1.45236	0.00125033	0.0951965
ENSDARG00000043509	-0.62325	8.24338	0.0106423	0.828151				ENSDARG00000074248	-1.65277	3.16822	0.000469789	0.0350555	dre:447898	tmem237b		ENSDARG00000009493	1.16348	4.26816	0.001262	0.0956877
ENSDARG00000028943	0.708841	6.91233	0.0106551	0.828151				ENSDARG00000104280	1.03589	4.68965	0.000478515	0.0355598	dre:795732	bnip1b		ENSDARG00000063207	1.27071	4.10493	0.00128502	0.097032
ENSDARG00000074298	1.28647	4.29382	0.0106906	0.828151				ENSDARG00000069194	-0.864694	5.2067	0.00051608	0.0381942	dre:100006494	mycbpap		ENSDARG00000052942	0.974494	5.72091	0.00129827	0.0975728
ENSDARG00000063626	-0.727732	7.22914	0.010707	0.828151				ENSDARG00000058270	0.81312	5.15854	0.000518904	0.0382464	dre:567859	si:ch211-114l13.7		ENSDARG00000016794	-0.6992	5.56776	0.00130281	0.0975728
ENSDARG00000104476	-3.92487	1.77849	0.0107509	0.828151				ENSDARG00000032650	1.5924	3.21579	0.000526376	0.0386394	dre:100150934	fuk		ENSDARG00000062397	-1.03101	6.47816	0.0013777	0.102595
ENSDARG00000097275	6.71668	0.994685	0.0107623	0.828151				ENSDARG00000100487	0.569279	6.23391	0.000547177	0.0400037	dre:327447	nploc4		ENSDARG00000028943	0.580555	6.1683	0.00138105	0.102595
ENSDARG00000071076	-0.6081	7.19823	0.0108585	0.828151				ENSDARG00000092731	-6.36448	0.493651	0.000574755	0.0417245	dre:751750	mhc1uka		ENSDARG00000104480	0.626671	5.96512	0.00140199	0.103728
ENSDARG00000057767	1.07873	4.64258	0.0108638	0.828151				ENSDARG00000088708	0.607295	6.37825	0.000575335	0.0417245	dre:100535003	ngfra		ENSDARG00000038974	0.720216	5.3995	0.00140983	0.103728
ENSDARG00000078386	0.67769	6.67356	0.0108813	0.828151				ENSDARG00000103957	-1.15178	3.89245	0.000582078	0.0420446	dre:553802	aamdc		ENSDARG00000093359	1.37432	3.52503	0.00141326	0.103728
ENSDARG00000069321	-5.84897	0.631065	0.0109475	0.829874				ENSDARG00000104302	-7.06945	0.945902	0.000586263	0.0421782	-	-		ENSDARG00000045067	2.86967	2.34348	0.0014563	0.106461
ENSDARG00000056683	1.17418	4.95895	0.0110399	0.833553				ENSDARG00000098587	-1.88352	2.94142	0.00059163	0.0422799	dre:101885013	LOC101885013		ENSDARG00000079000	0.454802	7.98807	0.00148506	0.108133
ENSDARG00000060564	-4.3001	1.03902	0.011207	0.840387				ENSDARG00000027495	-2.07217	2.83174	0.000592359	0.0422799	dre:335732	elovl4b		ENSDARG00000098407	3.40663	1.76014	0.00151757	0.110063
ENSDARG00000090638	-3.38917	1.40343	0.0112187	0.840387				ENSDARG00000070683	-1.86758	4.99549	0.000603183	0.0422975	dre:100038765	dkk3b		ENSDARG00000020984	-0.899368	4.68427	0.00153221	0.110687
ENSDARG00000074760	0.982569	5.32673	0.0113329	0.843957				ENSDARG00000090202	1.55351	3.02817	0.000603859	0.0422975	dre:100526814	rbm11		ENSDARG00000052377	-0.650523	5.85376	0.00155337	0.111569
ENSDARG00000071139	-1.90112	3.93971	0.0113575	0.843957				ENSDARG00000074521	0.485304	7.71824	0.000604354	0.0422975	dre:100000844	map6a		ENSDARG00000058848	1.94477	2.67361	0.00155658	0.111569
ENSDARG00000087706	-6.37007	0.958369	0.0113994	0.843957				ENSDARG00000099938	6.64168	0.689883	0.000608574	0.0422975	dre:105665598; dre:105665604	pigrl3.5; pigrl3.10		ENSDARG00000031649	-0.602785	6.90208	0.00158355	0.11306
ENSDARG00000044433	-3.27854	1.86012	0.0115413	0.850324				ENSDARG00000004211	-0.89807	5.22382	0.000610471	0.0422975	dre:503526	ccdc106a		ENSDARG00000092240	-1.08284	4.43609	0.00162	0.115215
ENSDARG00000078317	-2.90425	2.15831	0.0115918	0.850324				ENSDARG00000073881	-0.877728	4.67718	0.0006106	0.0422975	dre:566242	slc41a2b		ENSDARG00000092632	-1.74974	2.90104	0.00162646	0.115228
ENSDARG00000100035	-1.3358	4.41741	0.0116195	0.850324				ENSDARG00000089844	1.60926	3.92277	0.000610984	0.0422975	-	-		ENSDARG00000002632	-0.667868	5.79999	0.00164292	0.115854
ENSDARG00000017299	-0.603379	9.82258	0.0117074	0.851351				ENSDARG00000098890	-4.55844	1.22862	0.000611343	0.0422975	dre:790957	cyp2aa9		ENSDARG00000104136	4.45911	1.36503	0.00164794	0.115854
ENSDARG00000057417	-3.73247	1.23495	0.011723	0.851351				ENSDARG00000007099	-2.74684	1.98195	0.00063229	0.0434091	dre:30276	cx43.4		ENSDARG00000103546	1.06476	4.28916	0.00168213	0.117807
ENSDARG00000009681	1.50508	4.3161	0.0118183	0.85148				ENSDARG00000095831	-4.8585	0.792618	0.000636629	0.0434091	dre:556653	LOC556653		ENSDARG00000062531	0.475902	9.13181	0.00171137	0.119046
ENSDARG00000001710	-1.08458	4.99095	0.011835	0.85148				ENSDARG00000056510	-1.08348	4.40219	0.000638085	0.0434091	dre:436833	gstk1		ENSDARG00000043848	-0.661475	7.58992	0.0017128	0.119046
ENSDARG00000007184	1.35412	5.94468	0.011859	0.85148				ENSDARG00000101485	-6.34596	0.452608	0.00063917	0.0434091	-	-		ENSDARG00000098976	6.96756	1.21371	0.00174135	0.120573
ENSDARG00000099215	3.42476	2.02039	0.0120043	0.858671				ENSDARG00000090634	1.31258	4.16431	0.000639859	0.0434091	dre:387006	smim29		ENSDARG00000044975	-0.64298	6.36969	0.00175011	0.120724
ENSDARG00000036878	0.679882	6.7595	0.0120673	0.859943				ENSDARG00000087349	-6.36498	0.510501	0.000641833	0.0434091	dre:447918	reep6		ENSDARG00000032126	-0.721024	5.67275	0.00181538	0.124236
ENSDARG00000104789	-1.01917	4.87909	0.0124499	0.873014				ENSDARG00000076134	-2.49448	1.96939	0.000647802	0.0436493	-	-		ENSDARG00000008551	-0.867122	4.81864	0.0018178	0.124236
ENSDARG00000004094	-0.919894	6.19943	0.0125295	0.873014				ENSDARG00000001976	-7.18755	1.15125	0.000654343	0.0439261	dre:497400	fkbp16		ENSDARG00000104605	2.27067	2.89868	0.00182132	0.124236
ENSDARG00000093193	1.63682	3.91055	0.012532	0.873014				ENSDARG00000013144	-0.71826	7.18427	0.000657	0.0439412	dre:64267	atp1b1a		ENSDARG00000103333	0.678983	6.35857	0.00183822	0.124924
ENSDARG00000074721	4.05147	1.27752	0.0126303	0.873014				ENSDARG00000095556	-0.478489	8.64371	0.000671496	0.0445998	dre:795545	LOC795545		ENSDARG00000101847	-7.12138	1.35564	0.00186724	0.126428
ENSDARG00000006891	-5.66603	0.498854	0.0126387	0.873014				ENSDARG00000056080	-0.72331	5.82658	0.000671788	0.0445998	dre:100148873	si:dkey-191g9.5		ENSDARG00000004460	-0.880924	4.66451	0.00188173	0.126478
ENSDARG00000079949	0.707725	7.05834	0.012659	0.873014				ENSDARG00000079802	-1.86396	3.23998	0.000678385	0.0448728	dre:30685	aanat2		ENSDARG00000079307	-0.47611	10.1409	0.00188297	0.126478
ENSDARG00000025972	-1.8841	3.70029	0.0129024	0.873014				ENSDARG00000038228	0.577062	6.74127	0.000687458	0.045307	dre:378437	selenow2a		ENSDARG00000105112	-1.59045	3.6469	0.00188866	0.126478
ENSDARG00000092950	3.23987	2.28974	0.0129481	0.873014				ENSDARG00000094433	-3.7552	1.28652	0.000702991	0.0461622	dre:566185	caspbl		ENSDARG00000093402	-6.19657	0.641152	0.00190246	0.126939
ENSDARG00000103845	0.773783	6.01656	0.0129765	0.873014				ENSDARG00000098860	1.38407	3.46215	0.000723969	0.0471327	dre:100002814	fam57a		ENSDARG00000093753	-4.41988	2.19553	0.00191712	0.127453
ENSDARG00000105380	-3.93017	1.46714	0.0130612	0.873014				ENSDARG00000103521	6.36452	0.459108	0.000725542	0.0471327	dre:550371	capsla		ENSDARG00000098344	-0.661159	6.09849	0.00197815	0.130865
ENSDARG00000078915	-3.44299	1.74933	0.0130734	0.873014				ENSDARG00000055534	-3.34207	1.75243	0.0007256	0.0471327	dre:373871	grk7b		ENSDARG00000040352	-0.661712	5.77721	0.00198269	0.130865
ENSDARG00000026829	-0.732884	7.55017	0.0130947	0.873014				ENSDARG00000104375	0.728936	5.36244	0.000729459	0.0472135	dre:100000526	sec24a		ENSDARG00000078249	-2.13189	2.4179	0.00199647	0.131302
ENSDARG00000091465	3.80862	1.30433	0.0131265	0.873014				ENSDARG00000067850	0.799321	5.51628	0.00074619	0.0481239	dre:564873	jund		ENSDARG00000042114	0.878665	4.61841	0.00202065	0.132417
ENSDARG00000041811	-0.575413	8.84208	0.01313	0.873014				ENSDARG00000070919	-1.22998	4.50992	0.000756311	0.0486031	dre:394003	cpne5b		ENSDARG00000039351	-6.16925	0.592949	0.00203954	0.1326
ENSDARG00000093054	2.67094	2.20198	0.0131799	0.873014				ENSDARG00000043905	1.03088	4.3106	0.000759946	0.0486635	dre:415177	rnf14		ENSDARG00000045066	-1.22001	3.80324	0.00204252	0.1326
ENSDARG00000096454	0.598768	10.5953	0.0132674	0.873014				ENSDARG00000055290	-1.22363	3.83035	0.000763821	0.0487388	dre:335407	mpeg1.1		ENSDARG00000015515	-1.66705	3.05685	0.00204511	0.1326
ENSDARG00000055240	-3.61824	1.17822	0.0132678	0.873014				ENSDARG00000001929	-0.732206	5.31825	0.000779383	0.0495567	dre:494085	pink1		ENSDARG00000103849	-0.794448	5.14691	0.00206511	0.133425
ENSDARG00000038968	3.94525	2.04008	0.0133233	0.873014				ENSDARG00000031983	6.50614	0.610293	0.000791612	0.0501576				ENSDARG00000100894	-0.714195	5.5252	0.00207702	0.133508
ENSDARG00000013685	-2.18943	2.92598	0.0133747	0.873014				ENSDARG00000054818	-0.582329	6.32678	0.000798944	0.0504452				ENSDARG00000105114	1.5737	3.23561	0.00208608	0.133508
ENSDARG00000063190	-0.713679	6.31387	0.013441	0.873014				ENSDARG00000068461	1.37655	3.35036	0.000806481	0.0507437				ENSDARG00000068478	-0.532167	6.91338	0.00208823	0.133508
ENSDARG00000095112	-5.7323	0.54022	0.0134498	0.873014				ENSDARG00000044246	-3.51575	1.28363	0.000825378	0.0517523				ENSDARG00000059357	-0.813196	4.94456	0.00209862	0.133707
ENSDARG00000101715	-3.25527	1.83585	0.013504	0.873014				ENSDARG00000032426	3.53758	1.67922	0.000836033	0.052239				ENSDARG00000060610	0.59088	6.30925	0.00210994	0.133963
ENSDARG00000096701	0.740563	5.83831	0.0135593	0.873014				ENSDARG00000076169	-0.946917	4.63001	0.000855855	0.0532045				ENSDARG00000006849	0.535141	6.68065	0.0021252	0.134466
ENSDARG00000042811	2.74137	1.98969	0.0135902	0.873014				ENSDARG00000098844	2.2165	2.50333	0.000857377	0.0532045				ENSDARG00000100240	-6.24311	0.638893	0.00213271	0.134478
ENSDARG00000093627	6.11471	0.676738	0.0136176	0.873014				ENSDARG00000008026	2.00281	2.76642	0.000874178	0.0540613				ENSDARG00000076518	1.02481	4.81128	0.00214246	0.13463
ENSDARG00000003973	-5.62745	0.489974	0.0136689	0.873014				ENSDARG00000041560	0.722253	5.43734	0.000895801	0.0552095				ENSDARG00000060697	0.533406	6.44139	0.00218136	0.136607
ENSDARG00000105592	-0.71719	7.17628	0.0136869	0.873014				ENSDARG00000014624	1.62147	3.27163	0.00091249	0.0558568				ENSDARG00000027381	-3.46432	1.93313	0.00220723	0.137756
ENSDARG00000101334	1.00797	5.74635	0.0137556	0.873014				ENSDARG00000102959	1.76978	3.32184	0.000912491	0.0558568				ENSDARG00000076043	-1.05023	4.17456	0.00222721	0.138162
ENSDARG00000076170	-0.623264	7.01441	0.0137648	0.873014				ENSDARG00000055292	1.10473	4.14063	0.000920344	0.0561472				ENSDARG00000071086	0.96375	4.99344	0.00223944	0.138162
ENSDARG00000061741	-1.49177	4.53957	0.0137689	0.873014				ENSDARG00000001452	-6.36427	0.440728	0.000924043	0.056183				ENSDARG00000090170	0.490957	7.46839	0.00224109	0.138162
ENSDARG00000037892	-5.67022	0.510889	0.0137997	0.873014				ENSDARG00000003854	-2.22384	2.29421	0.000941821	0.057047				ENSDARG00000098267	-1.77917	2.95218	0.00224384	0.138162
ENSDARG00000092726	5.11955	1.2285	0.0138133	0.873014				ENSDARG00000102473	1.06622	4.4054	0.000944571	0.057047				ENSDARG00000057027	-6.16759	0.594074	0.00225313	0.13827
ENSDARG00000037038	-0.925242	4.99456	0.0138199	0.873014				ENSDARG00000015964	-2.47823	2.49577	0.000980541	0.059022				ENSDARG00000069031	6.77665	1.06996	0.00230217	0.140809
ENSDARG00000079031	-0.947765	5.00149	0.0138336	0.873014				ENSDARG00000099336	-1.90387	2.8136	0.00102477	0.0614797				ENSDARG00000012818	0.803971	5.29538	0.00231491	0.141118
ENSDARG00000089800	-5.57925	0.448587	0.0138566	0.873014				ENSDARG00000002937	-6.21508	0.390215	0.00103621	0.0618478				ENSDARG00000052113	1.10756	4.24108	0.00233161	0.141164
ENSDARG00000010610	-2.34495	2.87292	0.0139627	0.876701				ENSDARG00000075222	-0.729301	5.45989	0.00103776	0.0618478				ENSDARG00000018542	-0.578491	6.25759	0.00233433	0.141164
ENSDARG00000003984	1.30879	4.25451	0.0140073	0.876701				ENSDARG00000022970	1.01487	4.24185	0.00106365	0.0631821				ENSDARG00000041483	0.736273	5.25198	0.00234504	0.141164
ENSDARG00000090998	2.58518	2.79886	0.0141763	0.877895				ENSDARG00000021345	-6.2708	0.3899	0.00107154	0.0634422				ENSDARG00000100128	0.938132	4.65186	0.00234645	0.141164
ENSDARG00000094284	2.86092	2.75094	0.0142691	0.877895				ENSDARG00000070453	-0.896928	4.97405	0.00107531	0.0634573				ENSDARG00000015343	-0.692024	5.38665	0.00235602	0.141277
ENSDARG00000089833	1.55115	3.77856	0.0143284	0.877895				ENSDARG00000090394	0.899058	5.10477	0.00108163	0.0636222				ENSDARG00000053665	0.956621	4.65536	0.00237732	0.142089
ENSDARG00000058392	1.35619	3.87782	0.0143591	0.877895				ENSDARG00000099493	-6.19344	0.344787	0.00109107	0.0637887				ENSDARG00000058159	-0.676263	8.14115	0.00238926	0.14234
ENSDARG00000039915	1.63818	3.98457	0.0143735	0.877895				ENSDARG00000100350	-6.5186	0.531934	0.00109152	0.0637887				ENSDARG00000074756	-0.857647	4.90014	0.00243471	0.144578
ENSDARG00000091099	2.76502	2.17973	0.0143906	0.877895				ENSDARG00000104108	0.733811	5.66758	0.0010979	0.0639547				ENSDARG00000090942	-1.7725	2.86863	0.00245426	0.145268
ENSDARG00000096277	6.03872	0.626245	0.0144005	0.877895				ENSDARG00000028973	-4.09386	0.836913	0.00110761	0.0643127				ENSDARG00000075619	6.21085	0.59825	0.00247423	0.14598
ENSDARG00000053424	-2.33176	2.58232	0.0144602	0.877895				ENSDARG00000008388	-1.13946	4.05877	0.00111728	0.064666				ENSDARG00000000068	-0.87903	4.7064	0.00249334	0.14616
ENSDARG00000056836	1.1881	4.73796	0.0144642	0.877895				ENSDARG00000005500	1.63537	3.35709	0.00112779	0.065066				ENSDARG00000104442	0.501657	7.41853	0.00250042	0.14616
ENSDARG00000078598	-5.88895	0.652601	0.0146175	0.877895				ENSDARG00000023151	0.542037	6.5553	0.00113352	0.065188				ENSDARG00000074849	0.661187	5.77331	0.00250118	0.14616
ENSDARG00000043848	-0.746795	6.11608	0.0146469	0.877895				ENSDARG00000100483	3.61592	1.44637	0.00113905	0.0652986				ENSDARG00000056855	-1.08485	3.97398	0.00255342	0.148702
ENSDARG00000068240	-0.751855	6.3826	0.0146557	0.877895				ENSDARG00000043658	-1.81149	2.44471	0.00114377	0.0653613				ENSDARG00000068992	-0.479188	10.1722	0.00256089	0.148702
ENSDARG00000059166	-3.65013	1.17682	0.0147176	0.877895				ENSDARG00000103435	0.772292	5.76212	0.00114764	0.0653759				ENSDARG00000059411	0.625975	6.62626	0.00258253	0.149486
ENSDARG00000075134	2.20592	3.09526	0.0147542	0.877895				ENSDARG00000053010	-2.77298	2.16796	0.00116168	0.0658611				ENSDARG00000052242	0.657246	5.63745	0.00260409	0.150259
ENSDARG00000019692	-4.25978	1.11726	0.0148476	0.877895				ENSDARG00000040067	4.05034	1.0125	0.00116346	0.0658611				ENSDARG00000103320	0.689546	5.44928	0.002622	0.150818
ENSDARG00000063354	-0.856054	5.36465	0.014912	0.877895				ENSDARG00000006915	-0.533466	6.20741	0.00119096	0.0672071				ENSDARG00000079542	0.631775	5.74762	0.00266917	0.153052
ENSDARG00000056913	0.765204	5.91937	0.0149481	0.877895				ENSDARG00000008748	0.469815	7.5006	0.0011954	0.0672479				ENSDARG00000103676	-4.65162	0.84274	0.00268457	0.15308
ENSDARG00000071450	-5.82862	0.595885	0.0149637	0.877895				ENSDARG00000071553	-2.07702	2.2444	0.00121017	0.0678594				ENSDARG00000095974	0.855021	4.95164	0.00268634	0.15308
ENSDARG00000100339	6.03341	0.623954	0.0149743	0.877895				ENSDARG00000026484	0.614965	5.66691	0.00121453	0.0678594				ENSDARG00000071261	-3.6636	1.55164	0.00273952	0.155627
ENSDARG00000098746	-1.27829	4.95527	0.014983	0.877895				ENSDARG00000074131	-0.566822	7.48474	0.00121755	0.0678594				ENSDARG00000098081	-1.70959	3.21897	0.00275561	0.155911
ENSDARG00000010008	-0.599403	9.2368	0.015014	0.877895				ENSDARG00000039650	0.517232	7.6666	0.00122663	0.0681553				ENSDARG00000053505	-0.879728	4.58498	0.00276152	0.155911
ENSDARG00000088168	0.587753	7.85126	0.0150651	0.877895				ENSDARG00000058873	4.07131	1.62029	0.00126025	0.0698088				ENSDARG00000027109	0.42926	8.08331	0.00278399	0.15661
ENSDARG00000015123	-3.06111	1.89091	0.0150969	0.877895				ENSDARG00000092003	1.04012	4.57418	0.00126995	0.0700329				ENSDARG00000104500	1.19368	3.67736	0.00279096	0.15661
ENSDARG00000036479	-5.61644	0.465086	0.0151337	0.877895				ENSDARG00000101094	-0.66257	5.51692	0.00127206	0.0700329				ENSDARG00000103464	-0.698947	5.23788	0.00284007	0.158879
ENSDARG00000051875	0.710721	6.69633	0.0152459	0.880034				ENSDARG00000101368	-6.36345	0.440221	0.00132506	0.0727291				ENSDARG00000104789	-0.636346	6.11214	0.00285803	0.158946
ENSDARG00000087601	0.943489	5.05243	0.0152631	0.880034				ENSDARG00000057141	-2.72696	2.68986	0.00135953	0.0743952				ENSDARG00000013979	-0.44761	7.89868	0.00286126	0.158946
ENSDARG00000052343	1.29471	3.94782	0.0154955	0.888277				ENSDARG00000021193	0.42317	8.04986	0.00138472	0.0755448				ENSDARG00000059367	-0.872987	5.32651	0.00286725	0.158946
ENSDARG00000023768	-5.54262	0.421308	0.0155368	0.888277				ENSDARG00000075301	6.21064	0.370459	0.00138942	0.0755729				ENSDARG00000092949	6.28726	0.608251	0.00287718	0.159016
ENSDARG00000089901	-2.62278	2.37334	0.0155801	0.888277				ENSDARG00000037012	-0.614012	6.85805	0.00140676	0.0761044				ENSDARG00000087697	-0.917423	4.68617	0.00289799	0.159286
ENSDARG00000078975	-6.25901	0.887781	0.0156099	0.888277				ENSDARG00000056683	0.710848	5.17657	0.00140762	0.0761044				ENSDARG00000044795	-1.22164	3.88091	0.00290867	0.159286
ENSDARG00000089382	-0.787058	13.4879	0.0156784	0.888277				ENSDARG00000027078	0.633863	6.052	0.00141233	0.0761307				ENSDARG00000105527	-6.05519	0.516842	0.0029135	0.159286
ENSDARG00000077078	-5.68549	0.526368	0.0157078	0.888277				ENSDARG00000077410	-1.298	4.08263	0.00141796	0.076207				ENSDARG00000069829	-0.964227	4.60118	0.00291679	0.159286
ENSDARG00000010192	-5.93312	0.655641	0.0157329	0.888277				ENSDARG00000089505	0.505817	6.37747	0.00145385	0.0775876				ENSDARG00000015128	-0.487669	8.3619	0.00295326	0.160799
ENSDARG00000074441	-2.09721	2.90103	0.015792	0.88898				ENSDARG00000101028	-0.624005	6.15463	0.0014539	0.0775876				ENSDARG00000098360	-0.483816	9.44988	0.00301324	0.16293
ENSDARG00000074424	-0.798741	5.76948	0.0158474	0.889465				ENSDARG00000056156	0.557754	6.92016	0.00145654	0.0775876				ENSDARG00000090971	0.86023	4.56204	0.00301431	0.16293
ENSDARG00000038107	2.92438	2.27234	0.0159358	0.891279				ENSDARG00000089913	0.434232	7.72708	0.00149925	0.0796276				ENSDARG00000004757	0.515648	9.30652	0.00302559	0.16293
ENSDARG00000096726	-1.82169	3.4593	0.0159734	0.891279				ENSDARG00000101171	1.28949	3.65364	0.00151809	0.0803921				ENSDARG00000090656	0.809277	5.25518	0.00302866	0.16293
ENSDARG00000086650	4.57976	1.58484	0.0161488	0.894985				ENSDARG00000079219	-1.16154	3.97219	0.00154347	0.0814969				ENSDARG00000041505	-0.532614	6.23488	0.00303679	0.16293
ENSDARG00000089715	-5.56097	0.429051	0.016236	0.894985				ENSDARG00000057853	-0.430185	9.72515	0.00155435	0.0817996				ENSDARG00000019406	0.975488	4.49928	0.00305081	0.163205
ENSDARG00000097416	-2.89057	2.08726	0.0163076	0.894985				ENSDARG00000057074	0.737698	5.26695	0.00155826	0.0817996				ENSDARG00000090108	-0.845156	4.73432	0.00308704	0.164663
ENSDARG00000003420	-5.4973	0.4115	0.0163241	0.894985				ENSDARG00000036781	-1.89416	2.47734	0.0015773	0.082559				ENSDARG00000079374	0.437934	7.94836	0.00312913	0.166424
ENSDARG00000095437	3.81193	1.29325	0.0163302	0.894985				ENSDARG00000003244	-1.61644	2.97176	0.00158733	0.0826157				ENSDARG00000105243	0.41223	9.69631	0.0031484	0.166689
ENSDARG00000075757	-6.16827	0.842059	0.0164085	0.894985				ENSDARG00000038424	-2.6962	3.19955	0.00159203	0.0826157				ENSDARG00000051746	-1.21661	3.87584	0.00315228	0.166689
ENSDARG00000052618	5.96592	0.577623	0.0164089	0.894985				ENSDARG00000088619	-1.36381	3.29113	0.00159211	0.0826157				ENSDARG00000105100	-4.50768	0.889637	0.0032048	0.168194
ENSDARG00000010583	-1.1364	4.85617	0.0164504	0.894985				ENSDARG00000102430	-6.19244	0.324115	0.00162645	0.0841562				ENSDARG00000100057	-0.791253	5.28178	0.00321367	0.168194
ENSDARG00000055989	0.947584	4.88091	0.0165481	0.894985				ENSDARG00000099927	0.616981	5.91465	0.0016337	0.0842894				ENSDARG00000100799	6.17142	0.587491	0.00321932	0.168194
ENSDARG00000098391	-1.8492	3.62025	0.0165543	0.894985				ENSDARG00000012125	-6.09182	0.312599	0.00164288	0.0843196				ENSDARG00000053624	0.583694	6.21225	0.00323562	0.168194
ENSDARG00000096872	1.72194	3.48299	0.0165768	0.894985				ENSDARG00000036571	0.693286	5.31047	0.00164768	0.0843196				ENSDARG00000086618	-0.61372	6.51612	0.0032405	0.168194
ENSDARG00000082187	-5.82878	0.60324	0.0166098	0.894985				ENSDARG00000073970	-4.38535	1.04619	0.00164829	0.0843196				ENSDARG00000077047	0.543525	6.66524	0.00324271	0.168194
ENSDARG00000069027	-2.92498	2.69139	0.0166513	0.894985				ENSDARG00000100892	-2.95525	1.63657	0.00166303	0.0848332				ENSDARG00000103623	6.70785	0.960877	0.00324674	0.168194
ENSDARG00000041589	-3.54725	1.12377	0.0167957	0.9002				ENSDARG00000098871	-0.931607	4.72231	0.00168531	0.0857279				ENSDARG00000026871	-0.498408	7.52388	0.00325851	0.168194
ENSDARG00000062054	1.1762	4.42775	0.0169292	0.902135				ENSDARG00000040245	0.527331	7.02957	0.00170925	0.0867011				ENSDARG00000103845	0.521451	6.34896	0.00326324	0.168194
ENSDARG00000058835	0.805936	5.79325	0.0169539	0.902135				ENSDARG00000041570	1.01721	4.16746	0.00173844	0.0876298				ENSDARG00000025693	-0.590233	5.83226	0.00328241	0.168282
ENSDARG00000093230	-5.48281	0.405065	0.016974	0.902135				ENSDARG00000030630	-0.81102	6.27906	0.00174211	0.0876298				ENSDARG00000076828	-3.73103	1.1643	0.00328328	0.168282
ENSDARG00000103380	-1.8207	3.76332	0.017237	0.909301				ENSDARG00000097524	-6.41329	0.560484	0.00174285	0.0876298				ENSDARG00000039517	1.26646	3.39326	0.00334855	0.171149
ENSDARG00000096786	-6.15332	0.854299	0.0172585	0.909301				ENSDARG00000026335	0.811663	4.5802	0.00174697	0.0876298				ENSDARG00000057855	-0.816685	5.01657	0.0033763	0.171753
ENSDARG00000043453	-0.628963	8.6887	0.0174097	0.909301				ENSDARG00000101285	1.1824	3.48276	0.00176378	0.0880099				ENSDARG00000100095	6.18883	0.53014	0.00337908	0.171753
ENSDARG00000022971	1.1099	4.69906	0.0174289	0.909301				ENSDARG00000079089	1.2327	3.69278	0.00176429	0.0880099				ENSDARG00000051756	-0.675026	5.65704	0.00344625	0.173844
ENSDARG00000098291	3.03843	2.09157	0.0174569	0.909301				ENSDARG00000059743	-1.73455	3.03814	0.00178976	0.0890345				ENSDARG00000077361	0.436228	7.65731	0.00344872	0.173844
ENSDARG00000095147	1.16266	4.54126	0.0176006	0.909301				ENSDARG00000031888	0.60688	5.72303	0.00179843	0.0892201				ENSDARG00000061265	3.1097	1.68425	0.00346302	0.173844
ENSDARG00000105415	5.96008	0.575289	0.0176239	0.909301				ENSDARG00000012627	0.688653	5.28716	0.00181004	0.0895501				ENSDARG00000002403	-2.45277	2.04481	0.0034655	0.173844
ENSDARG00000074828	-5.61516	0.463817	0.0177012	0.909301				ENSDARG00000022974	-0.518683	6.45414	0.00181641	0.0896196				ENSDARG00000040917	-1.31077	3.6857	0.0034676	0.173844
ENSDARG00000070903	-1.5685	3.55322	0.0177876	0.909301				ENSDARG00000093054	1.53675	3.25655	0.00183566	0.0901397				ENSDARG00000095826	3.55383	2.08379	0.00348445	0.173914
ENSDARG00000092161	5.90614	0.534541	0.0178071	0.909301				ENSDARG00000078331	-2.25216	2.68403	0.00183694	0.0901397				ENSDARG00000031336	1.65551	3.765	0.00348796	0.173914
ENSDARG00000030408	-0.534046	8.4507	0.0178205	0.909301				ENSDARG00000007098	-0.556618	9.55477	0.00184833	0.090319				ENSDARG00000044809	1.54304	3.06334	0.00350246	0.174164
ENSDARG00000103480	-3.48986	1.45151	0.0178209	0.909301				ENSDARG00000028721	-0.571735	5.99278	0.00185059	0.090319				ENSDARG00000027903	0.929883	4.26046	0.0035303	0.17477
ENSDARG00000093943	1.17649	4.50048	0.0178289	0.909301				ENSDARG00000070726	-2.06523	2.77326	0.00188413	0.0917078				ENSDARG00000036281	0.766331	5.50216	0.00353964	0.17477
ENSDARG00000070213	-2.2296	2.67656	0.017835	0.909301				ENSDARG00000026350	-1.30758	3.35731	0.00189317	0.0919001				ENSDARG00000005586	1.15586	4.43932	0.00355167	0.17477
ENSDARG00000089661	-1.99273	2.99957	0.0178623	0.909301				ENSDARG00000053019	0.725506	4.99937	0.00192651	0.0932677				ENSDARG00000090394	1.05159	4.2631	0.00355274	0.17477
ENSDARG00000075903	2.39933	3.32069	0.0178735	0.909301				ENSDARG00000055229	0.701251	5.06307	0.00194433	0.0938787				ENSDARG00000027749	0.614855	6.73887	0.00365654	0.178402
ENSDARG00000007753	-2.47497	2.63435	0.0179755	0.910765				ENSDARG00000010603	-1.11406	3.97934	0.00196853	0.0947936				ENSDARG00000073962	-0.591477	6.03024	0.00366795	0.178402
ENSDARG00000043026	0.911892	5.69398	0.0180106	0.910765				ENSDARG00000088736	1.19775	4.22405	0.00198677	0.0954177				ENSDARG00000057074	0.791685	5.44869	0.00367409	0.178402
ENSDARG00000089742	0.645518	6.69355	0.0180508	0.910765				ENSDARG00000043404	-1.32749	3.48716	0.00200225	0.0959063				ENSDARG00000068432	-0.485853	7.56706	0.00367854	0.178402
ENSDARG00000062636	1.42709	4.16975	0.0180937	0.910765				ENSDARG00000063026	0.716289	5.06606	0.00201814	0.0964115				ENSDARG00000010160	-0.520939	7.31894	0.00368382	0.178402
ENSDARG00000075709	-0.726478	5.70325	0.0182048	0.913373				ENSDARG00000094667	-1.75811	2.49021	0.00203247	0.0968401				ENSDARG00000025468	0.660222	5.58396	0.00369177	0.178402
ENSDARG00000077343	-5.75452	0.577527	0.0182415	0.913373				ENSDARG00000058730	-0.991275	4.45434	0.0020411	0.0969952				ENSDARG00000087453	2.75603	1.85831	0.00369701	0.178402
ENSDARG00000002353	-4.16086	0.943143	0.0184047	0.919123				ENSDARG00000007630	0.815042	5.20185	0.00206022	0.097647				ENSDARG00000012892	0.952477	4.4495	0.00370435	0.178402
ENSDARG00000001929	-0.89057	5.09598	0.018595	0.923796				ENSDARG00000069823	-1.22183	5.2716	0.00207853	0.0980333				ENSDARG00000053966	-0.698642	5.75174	0.00375624	0.180427
ENSDARG00000087574	-3.97073	0.812257	0.0186371	0.923796				ENSDARG00000076419	-2.59545	2.00402	0.00207923	0.0980333				ENSDARG00000103435	0.560491	6.50077	0.00379197	0.18137
ENSDARG00000102234	1.96906	2.78604	0.0186439	0.923796				ENSDARG00000090629	6.1879	0.300424	0.00210713	0.0990856				ENSDARG00000038378	-6.73173	0.920338	0.00379564	0.18137
ENSDARG00000012818	0.748789	5.49645	0.0187635	0.924311				ENSDARG00000095533	-1.70587	2.56778	0.00211253	0.0990856				ENSDARG00000057630	-4.18814	1.20021	0.00382976	0.181913
ENSDARG00000034434	1.03892	5.21379	0.0189356	0.924311				ENSDARG00000097821	1.6041	2.71718	0.00212406	0.0993685				ENSDARG00000095801	-2.07083	2.60207	0.00384368	0.181913
ENSDARG00000068398	1.221	4.28233	0.0189524	0.924311				ENSDARG00000074367	0.931623	4.61434	0.00213016	0.0993966				ENSDARG00000063180	-0.491791	7.33921	0.00385307	0.181913
ENSDARG00000007425	-2.06448	3.00417	0.0189565	0.924311				ENSDARG00000059093	0.873978	4.73553	0.00215401	0.10025				ENSDARG00000103358	-1.23014	3.52732	0.00385425	0.181913
ENSDARG00000016256	0.878389	5.00171	0.0189845	0.924311				ENSDARG00000004291	0.530992	6.77562	0.002169	0.100688				ENSDARG00000097208	-1.0074	4.19838	0.00385658	0.181913
ENSDARG00000105100	-5.99376	0.719128	0.019104	0.924311				ENSDARG00000097528	0.448492	7.23226	0.00218926	0.101147				ENSDARG00000097737	-6.21849	0.682083	0.00388327	0.18257
ENSDARG00000101828	-2.99552	1.94823	0.0191129	0.924311				ENSDARG00000017441	1.48352	3.19105	0.00219008	0.101147				ENSDARG00000097259	6.81196	1.01107	0.00389039	0.18257
ENSDARG00000102452	-0.709684	5.89615	0.0191478	0.924311				ENSDARG00000078865	-0.548109	5.99325	0.00225247	0.103763				ENSDARG00000077400	0.750971	5.57207	0.00391456	0.182653
ENSDARG00000103844	1.24068	4.17257	0.0191699	0.924311				ENSDARG00000062346	0.528222	7.03261	0.00229842	0.10561				ENSDARG00000042188	1.80837	2.89125	0.00392385	0.182653
ENSDARG00000058105	-0.559621	8.57695	0.0192592	0.924311				ENSDARG00000025797	-0.802089	4.78343	0.00232086	0.106371				ENSDARG00000103810	-6.13605	0.540151	0.00394849	0.182653
ENSDARG00000103279	5.46788	0.232494	0.0194396	0.924311				ENSDARG00000099422	-6.1121	0.277275	0.00234948	0.10741				ENSDARG00000062017	0.683182	5.3555	0.00395999	0.182653
ENSDARG00000070721	2.2003	2.57764	0.0194645	0.924311				ENSDARG00000045522	5.99358	0.196206	0.00236763	0.107713				ENSDARG00000037838	0.610646	6.21388	0.00397237	0.182653
ENSDARG00000092693	-0.51001	9.73888	0.0195095	0.924311				ENSDARG00000062397	-0.808824	5.54071	0.00236803	0.107713				ENSDARG00000074742	0.99001	4.20095	0.00397351	0.182653
ENSDARG00000035692	-0.575259	9.17443	0.0195322	0.924311				ENSDARG00000096949	6.11241	0.320635	0.00241495	0.109571				ENSDARG00000062721	0.567234	6.13572	0.00398368	0.182653
ENSDARG00000070536	2.07549	2.68692	0.0195601	0.924311				ENSDARG00000101776	0.415585	8.16499	0.00245448	0.110581				ENSDARG00000087599	0.568063	5.76862	0.0039873	0.182653
ENSDARG00000026875	-0.681422	7.42875	0.019568	0.924311				ENSDARG00000069601	-0.729542	4.83481	0.00245796	0.110581				ENSDARG00000070109	-6.01092	0.504008	0.00399035	0.182653
ENSDARG00000104031	1.30436	4.62673	0.0195762	0.924311				ENSDARG00000089016	-4.0066	1.15243	0.00246084	0.110581				ENSDARG00000088283	-1.97064	2.57032	0.00399171	0.182653
ENSDARG00000052064	-5.4502	0.369528	0.0196424	0.924311				ENSDARG00000045909	-1.28019	5.51598	0.0024617	0.110581				ENSDARG00000088293	0.539026	6.08509	0.00401607	0.183311
ENSDARG00000097466	-5.51312	0.419221	0.0196472	0.924311				ENSDARG00000044808	-2.04667	3.024	0.00247959	0.111108				ENSDARG00000099999	0.545824	6.59257	0.00403308	0.18363
ENSDARG00000006921	1.20812	4.70298	0.0196689	0.924311				ENSDARG00000093078	-6.40386	0.4347	0.0024923	0.11129				ENSDARG00000007576	6.01729	0.430411	0.00406702	0.184717
ENSDARG00000019521	-3.15569	1.57767	0.0197218	0.924311				ENSDARG00000044972	-0.701441	5.31533	0.00249598	0.11129				ENSDARG00000104375	0.699724	5.34864	0.00410162	0.185829
ENSDARG00000098471	5.25845	1.25245	0.019863	0.924311				ENSDARG00000098380	-0.472211	10.1952	0.00250551	0.111325				ENSDARG00000061829	0.559732	7.06858	0.0041782	0.187657
ENSDARG00000090839	-5.3674	0.333552	0.0199249	0.924311				ENSDARG00000101137	6.6389	0.718676	0.00250909	0.111325				ENSDARG00000101062	1.46062	3.42815	0.00418063	0.187657
ENSDARG00000100110	5.57935	0.269611	0.0200134	0.924311				ENSDARG00000095059	2.09679	2.19739	0.00254638	0.112702				ENSDARG00000100952	-0.884701	7.66825	0.00418297	0.187657
ENSDARG00000099580	-1.1392	4.40597	0.0200345	0.924311				ENSDARG00000010957	0.467168	7.53397	0.00260951	0.115014				ENSDARG00000028173	-0.934241	4.36417	0.00418903	0.187657
ENSDARG00000079618	0.832392	6.20593	0.0201953	0.924311				ENSDARG00000104814	-6.25039	0.456952	0.00261665	0.115014				ENSDARG00000057728	3.98444	0.963856	0.00419432	0.187657
ENSDARG00000032639	-2.59511	2.26027	0.0202335	0.924311				ENSDARG00000016368	-1.17672	3.88455	0.00261771	0.115014				ENSDARG00000078473	0.492384	7.43217	0.0042132	0.187657
ENSDARG00000005454	-2.86277	1.75384	0.020274	0.924311				ENSDARG00000059368	0.426625	8.3562	0.00264146	0.115711				ENSDARG00000104519	5.11122	1.08763	0.0042195	0.187657
ENSDARG00000040310	0.775877	5.76379	0.0202932	0.924311				ENSDARG00000042410	0.54618	6.23455	0.0026464	0.115711				ENSDARG00000031885	-2.84002	2.00782	0.00422553	0.187657
ENSDARG00000001880	0.684296	5.88091	0.0203335	0.924311				ENSDARG00000099600	-6.11175	0.255229	0.00270957	0.117694				ENSDARG00000093381	-1.48656	3.80491	0.00423403	0.187657
ENSDARG00000092521	-1.7904	4.71568	0.0203457	0.924311				ENSDARG00000028699	0.524382	6.03636	0.0027119	0.117694				ENSDARG00000058873	2.52471	2.58624	0.00428959	0.189257
ENSDARG00000104808	0.752291	5.81373	0.0203974	0.924311				ENSDARG00000090833	0.907046	4.05322	0.00271195	0.117694				ENSDARG00000016044	-4.36334	0.760368	0.00429289	0.189257
ENSDARG00000033973	1.70654	3.31776	0.0204483	0.924311				ENSDARG00000090142	-1.17996	3.70018	0.00271781	0.117694				ENSDARG00000089245	0.992764	4.27477	0.00430107	0.189257
ENSDARG00000101688	-3.32026	1.43392	0.02045	0.924311				ENSDARG00000099128	-6.10984	0.276623	0.00279944	0.120939				ENSDARG00000056549	-0.496467	6.25751	0.00436691	0.191695
ENSDARG00000097770	-2.4965	2.86901	0.0205356	0.924311				ENSDARG00000056245	0.548606	6.09809	0.00285943	0.123096				ENSDARG00000103066	-6.07743	0.565991	0.00439569	0.192497
ENSDARG00000097203	2.84923	1.36797	0.020556	0.924311				ENSDARG00000057644	3.49676	1.38895	0.00286302	0.123096				ENSDARG00000017220	1.14629	3.60829	0.00441237	0.192768
ENSDARG00000099412	1.48549	4.22963	0.0205739	0.924311				ENSDARG00000077926	-1.50364	2.82316	0.00289697	0.124028				ENSDARG00000060854	0.62586	6.32391	0.00442896	0.192857
ENSDARG00000073713	1.98438	2.9504	0.0205874	0.924311				ENSDARG00000041363	-0.808625	4.64461	0.00289843	0.124028				ENSDARG00000002031	-0.633073	5.57364	0.00444579	0.192857
ENSDARG00000104295	0.661233	6.99919	0.020631	0.924311				ENSDARG00000018953	1.12491	4.35197	0.0029296	0.125066				ENSDARG00000103825	1.23594	3.64952	0.00444593	0.192857
ENSDARG00000040674	1.0814	4.84814	0.0207314	0.924311				ENSDARG00000090416	6.0458	0.280122	0.00295639	0.125654				ENSDARG00000079762	-0.960315	4.68853	0.00447763	0.193774
ENSDARG00000098290	-3.97139	0.812717	0.0207523	0.924311				ENSDARG00000099260	-0.532113	6.50059	0.00295729	0.125654				ENSDARG00000005448	1.84042	2.48407	0.00454354	0.195685
ENSDARG00000004498	3.52269	1.65344	0.0207751	0.924311				ENSDARG00000021979	1.04651	4.04541	0.00298635	0.125851				ENSDARG00000076757	1.1221	3.84869	0.00454967	0.195685
ENSDARG00000102618	-1.13675	4.27182	0.0208035	0.924311				ENSDARG00000059125	-1.38438	4.51937	0.00298771	0.125851				ENSDARG00000029600	0.824892	4.79513	0.00455379	0.195685
ENSDARG00000090169	-5.94044	0.659078	0.0208407	0.924311				ENSDARG00000059466	-5.92877	0.154321	0.0030019	0.125851				ENSDARG00000069608	-0.554661	5.78727	0.00461459	0.197835
ENSDARG00000061091	-2.21332	2.87869	0.0208644	0.924311				ENSDARG00000025074	-1.18703	3.67451	0.00300579	0.125851				ENSDARG00000069194	-0.83225	4.59516	0.00466959	0.199725
ENSDARG00000099352	-1.28185	4.07794	0.0208889	0.924311				ENSDARG00000097279	-0.653349	5.9775	0.00300718	0.125851				ENSDARG00000058876	0.957171	4.33488	0.00470555	0.200795
ENSDARG00000027285	-5.5044	0.403105	0.0209979	0.926975				ENSDARG00000056233	-0.865468	4.6265	0.0030127	0.125851				ENSDARG00000043157	4.14777	0.973318	0.00473593	0.201209
ENSDARG00000003599	-0.544289	9.75754	0.0211318	0.929335				ENSDARG00000003867	-0.622099	5.42068	0.00301332	0.125851				ENSDARG00000021404	-0.765854	5.63182	0.00473717	0.201209
ENSDARG00000099169	2.88581	2.24062	0.021149	0.929335				ENSDARG00000010583	-1.09457	3.86257	0.00301769	0.125851				ENSDARG00000044254	1.45281	3.59968	0.00476004	0.201714
ENSDARG00000077809	-2.85947	1.90686	0.0213024	0.932334				ENSDARG00000015123	-6.06868	0.306039	0.0030267	0.125936				ENSDARG00000054509	6.02915	0.499584	0.00478995	0.202077
ENSDARG00000087822	0.930168	5.57785	0.0213262	0.932334				ENSDARG00000031248	-2.61107	2.36304	0.00306411	0.127197				ENSDARG00000098668	5.91925	0.376485	0.00479063	0.202077
ENSDARG00000104765	3.47867	1.402	0.0215097	0.932334				ENSDARG00000041515	-0.944823	4.13248	0.00307111	0.127197				ENSDARG00000095643	-1.12175	3.75618	0.00491463	0.206398
ENSDARG00000030602	-0.55036	8.49855	0.02156	0.932334				ENSDARG00000014657	-6.51411	0.626765	0.00310619	0.128097				ENSDARG00000035835	0.670253	5.67145	0.00491702	0.206398
ENSDARG00000074521	0.944155	5.16128	0.0215699	0.932334				ENSDARG00000097982	-0.838428	4.61011	0.003107	0.128097				ENSDARG00000101528	5.98193	0.418493	0.00494866	0.206398
ENSDARG00000027079	-1.0301	4.8243	0.0216658	0.932334				ENSDARG00000075116	-0.566572	6.65918	0.00314281	0.128693				ENSDARG00000060030	0.529529	6.19127	0.00495126	0.206398
ENSDARG00000026531	-0.731583	6.83232	0.0217127	0.932334				ENSDARG00000105100	-6.29362	0.415878	0.00315213	0.128693				ENSDARG00000055855	0.563068	6.85781	0.0049537	0.206398
ENSDARG00000040033	1.99792	3.02791	0.0217686	0.932334				ENSDARG00000093569	-0.704413	5.37373	0.00315452	0.128693				ENSDARG00000077382	6.41742	0.795686	0.00497805	0.206398
ENSDARG00000027867	-0.813576	5.85444	0.0217969	0.932334				ENSDARG00000038348	0.865631	4.52041	0.0031553	0.128693				ENSDARG00000078322	-0.913473	5.30231	0.00499246	0.206398
ENSDARG00000038281	-1.10226	4.78916	0.0218068	0.932334				ENSDARG00000057113	0.974921	4.1169	0.00316061	0.128693				ENSDARG00000099183	2.62887	1.95322	0.00499469	0.206398
ENSDARG00000105023	-3.06023	1.70269	0.021817	0.932334				ENSDARG00000034076	-0.441716	7.09864	0.00317486	0.128693				ENSDARG00000020178	0.477767	7.33756	0.00500314	0.206398
ENSDARG00000026248	1.03668	4.84178	0.0218485	0.932334				ENSDARG00000077686	0.502499	7.49826	0.00317522	0.128693				ENSDARG00000056443	6.39102	0.665521	0.00502371	0.206398
ENSDARG00000011334	0.549192	7.69489	0.0218543	0.932334				ENSDARG00000076442	0.782571	5.41531	0.00317848	0.128693				ENSDARG00000042984	-6.11158	0.510726	0.00503141	0.206398
ENSDARG00000012019	0.760612	6.02856	0.0219207	0.933077				ENSDARG00000007436	-6.02574	0.251013	0.00319789	0.129189				ENSDARG00000003205	-0.738897	5.02336	0.00503423	0.206398
ENSDARG00000045544	-4.28014	1.13072	0.0222433	0.935423				ENSDARG00000100613	-5.93455	0.224532	0.00320969	0.129376				ENSDARG00000030357	-1.67777	2.69421	0.00503931	0.206398
ENSDARG00000006215	-1.45741	3.57528	0.0222808	0.935423				ENSDARG00000060805	-0.635063	5.44116	0.00324675	0.130148				ENSDARG00000063332	0.963455	4.66841	0.00507901	0.207561
ENSDARG00000013881	1.0387	4.45189	0.0223101	0.935423				ENSDARG00000054313	5.92334	0.12695	0.00325334	0.130148				ENSDARG00000005359	-0.446522	7.44172	0.00511007	0.208135
ENSDARG00000037182	-2.00391	3.42036	0.0223233	0.935423				ENSDARG00000100133	-5.97658	0.168064	0.00325514	0.130148				ENSDARG00000045788	-2.56308	1.80173	0.00512126	0.208135
ENSDARG00000045525	-0.738541	5.97608	0.0223399	0.935423				ENSDARG00000043095	-0.648011	5.40939	0.00325766	0.130148				ENSDARG00000103276	-1.39677	3.14017	0.00513377	0.208135
ENSDARG00000003904	-4.06555	0.889084	0.0223459	0.935423				ENSDARG00000089933	-1.86734	2.4055	0.00326487	0.130148				ENSDARG00000044094	-6.0501	0.494576	0.00513843	0.208135
ENSDARG00000076634	-1.22627	4.2175	0.0224363	0.935423				ENSDARG00000102945	-5.88388	0.165067	0.00327255	0.130167				ENSDARG00000079688	0.434943	7.50291	0.00515665	0.208413
ENSDARG00000070581	1.85498	3.32393	0.0225601	0.935423				ENSDARG00000044754	6.08631	0.247116	0.00328174	0.130245				ENSDARG00000087674	-3.53823	1.06913	0.00517405	0.208637
ENSDARG00000091801	0.971886	5.74779	0.0226055	0.935423				ENSDARG00000069661	-2.37219	2.16328	0.0033003	0.130468				ENSDARG00000058475	-1.98795	2.42081	0.00519345	0.208637
ENSDARG00000003132	-5.50584	0.39328	0.022697	0.935423				ENSDARG00000086775	0.508008	6.6553	0.0033018	0.130468				ENSDARG00000001913	-5.9748	0.472315	0.00519631	0.208637
ENSDARG00000005423	-1.00032	6.32322	0.022722	0.935423				ENSDARG00000093768	-0.800176	4.7076	0.0033456	0.131373				ENSDARG00000059461	0.635477	5.29499	0.00532877	0.212566
ENSDARG00000036044	-0.509347	8.34439	0.022732	0.935423				ENSDARG00000023950	-3.52279	0.753201	0.00334834	0.131373				ENSDARG00000097750	-1.16808	3.9808	0.0053295	0.212566
ENSDARG00000024204	-2.20965	2.37377	0.0228461	0.935423				ENSDARG00000090315	0.90947	4.36855	0.00334842	0.131373				ENSDARG00000093382	-0.785738	6.01717	0.00533221	0.212566
ENSDARG00000024933	-0.872057	5.29672	0.0228828	0.935423				ENSDARG00000021488	0.630668	6.18235	0.0033579	0.131373				ENSDARG00000003311	0.40033	8.83802	0.00534051	0.212566
ENSDARG00000105638	1.81784	2.92368	0.0231043	0.935423				ENSDARG00000020853	-5.83284	0.127197	0.00336107	0.131373				ENSDARG00000103186	0.852034	4.69744	0.00536447	0.21285
ENSDARG00000097847	-5.88035	0.637023	0.0232123	0.935423				ENSDARG00000012388	-1.98898	3.32322	0.00341457	0.133176				ENSDARG00000087732	0.92634	7.5391	0.00537866	0.21285
ENSDARG00000013950	2.14066	2.55578	0.0232412	0.935423				ENSDARG00000035282	0.621409	5.54533	0.0034588	0.13461				ENSDARG00000076442	0.602216	5.6361	0.00538244	0.21285
ENSDARG00000092142	0.985818	5.57454	0.023262	0.935423				ENSDARG00000020371	1.24462	3.42144	0.00348971	0.135521				ENSDARG00000031216	-0.508889	6.36773	0.0054359	0.214017
ENSDARG00000041239	1.16671	4.31957	0.0233257	0.935423				ENSDARG00000013598	-3.87291	1.14091	0.00352103	0.135972				ENSDARG00000097489	-1.26933	3.60962	0.00544322	0.214017
ENSDARG00000074245	0.85264	5.18104	0.0233362	0.935423				ENSDARG00000103276	-1.38677	3.06566	0.00352246	0.135972				ENSDARG00000099523	1.80411	2.87596	0.00544694	0.214017
ENSDARG00000056515	-1.19068	4.33337	0.023358	0.935423				ENSDARG00000032037	5.96425	0.138116	0.00352391	0.135972				ENSDARG00000097801	-5.84026	0.384512	0.00546463	0.214253
ENSDARG00000034424	0.552987	9.48193	0.0233722	0.935423				ENSDARG00000096774	0.535091	6.08779	0.00354508	0.136497				ENSDARG00000063007	0.520916	6.3504	0.00550963	0.215557
ENSDARG00000098330	4.16871	1.51543	0.0233877	0.935423				ENSDARG00000035146	1.18101	3.44721	0.00356147	0.136836				ENSDARG00000029722	-0.520336	7.15923	0.0055463	0.21653
ENSDARG00000091236	-3.52949	1.08184	0.0234546	0.935423				ENSDARG00000006526	-0.764102	4.81771	0.00363699	0.138882				ENSDARG00000100007	0.878123	4.33124	0.00567609	0.221126
ENSDARG00000057074	0.820126	5.4289	0.0235379	0.935423				ENSDARG00000076054	-0.995548	3.8389	0.00363723	0.138882				ENSDARG00000098853	-0.749659	5.03181	0.00569397	0.221328
ENSDARG00000034785	-1.69899	3.90736	0.0236053	0.935423				ENSDARG00000043848	-0.590132	6.49715	0.0036378	0.138882				ENSDARG00000044048	4.57612	0.70632	0.00570538	0.221328
ENSDARG00000053864	-0.628157	6.13101	0.0236058	0.935423				ENSDARG00000074622	5.27635	0.985641	0.00365912	0.139365				ENSDARG00000074860	-0.863263	5.02367	0.00575755	0.22288
ENSDARG00000011519	-5.34277	0.3228	0.0236668	0.935423				ENSDARG00000091762	-1.8456	2.33324	0.00366586	0.139365				ENSDARG00000097573	5.89922	0.34686	0.00577108	0.222934
ENSDARG00000058292	1.58701	3.7997	0.0236714	0.935423				ENSDARG00000013729	0.392331	7.86113	0.00369721	0.139987				ENSDARG00000102356	0.665073	5.93914	0.00578954	0.223177
ENSDARG00000096964	0.887485	9.47843	0.0237962	0.935423				ENSDARG00000075159	-1.84766	3.41166	0.00369774	0.139987				ENSDARG00000096920	0.798237	5.02331	0.005823	0.223753
ENSDARG00000062667	0.944274	4.95113	0.023815	0.935423				ENSDARG00000026882	0.540167	5.98964	0.00375698	0.141716				ENSDARG00000103889	-0.953821	4.2504	0.00582886	0.223753
ENSDARG00000061100	0.598699	6.50039	0.0238383	0.935423				ENSDARG00000031776	-0.689566	5.82132	0.00375911	0.141716				ENSDARG00000044125	-0.716144	5.39502	0.00585812	0.224334
ENSDARG00000095142	2.02606	2.74747	0.023864	0.935423				ENSDARG00000101873	0.856399	4.41854	0.00381029	0.143346				ENSDARG00000100409	0.599089	6.11707	0.00586845	0.224334
ENSDARG00000095724	-2.22261	2.77247	0.0239601	0.935423				ENSDARG00000094719	1.77914	4.04097	0.00389042	0.146056				ENSDARG00000056024	-2.49857	2.32181	0.00589458	0.224864
ENSDARG00000038563	-1.26893	4.11132	0.0239681	0.935423				ENSDARG00000077964	-0.890635	4.36483	0.0039239	0.147008				ENSDARG00000063344	-0.606488	5.89499	0.00590897	0.224945
ENSDARG00000076010	2.41958	3.04346	0.0240953	0.935423				ENSDARG00000010420	-6.47254	0.657521	0.00393959	0.14729				ENSDARG00000105263	-2.36797	2.06751	0.0059406	0.225681
ENSDARG00000026925	-1.14242	4.81129	0.0241171	0.935423				ENSDARG00000100032	1.21731	3.41158	0.0039581	0.147676				ENSDARG00000094909	4.44682	1.19206	0.00597625	0.226567
ENSDARG00000073741	-1.25385	3.98976	0.0241513	0.935423				ENSDARG00000007125	-0.954625	3.96391	0.00403232	0.150135				ENSDARG00000105465	-0.560098	6.35203	0.00606346	0.229399
ENSDARG00000086326	1.87699	2.99368	0.0241777	0.935423				ENSDARG00000075815	0.787909	4.57968	0.00405295	0.150593				ENSDARG00000102473	1.51357	3.36779	0.00607801	0.229476
ENSDARG00000075727	-2.9875	2.86855	0.024258	0.935423				ENSDARG00000095909	-3.90092	1.24611	0.00407685	0.151164				ENSDARG00000057661	-0.5335	8.29889	0.00610089	0.229867
ENSDARG00000094737	-5.50645	0.416662	0.024284	0.935423				ENSDARG00000076055	-5.80552	0.095118	0.00408507	0.151164				ENSDARG00000075813	0.571368	5.8626	0.00612445	0.230282
ENSDARG00000102912	-5.85189	0.613829	0.024284	0.935423				ENSDARG00000099561	5.85445	0.134013	0.00410912	0.151743				ENSDARG00000101047	-0.844322	5.25893	0.00613976	0.230385
ENSDARG00000016775	-1.2257	4.79446	0.024295	0.935423				ENSDARG00000073724	1.09408	3.52093	0.0041284	0.152144				ENSDARG00000063019	0.754016	4.80527	0.00619029	0.23168
ENSDARG00000090472	3.33007	1.64334	0.0243006	0.935423				ENSDARG00000077187	-3.93709	1.57179	0.00416931	0.153339				ENSDARG00000059916	-2.54626	1.97472	0.00620669	0.23168
ENSDARG00000075014	-0.584911	6.96422	0.0243109	0.935423				ENSDARG00000104631	-5.87904	0.115481	0.00423185	0.155067				ENSDARG00000073728	1.19745	4.02898	0.00621214	0.23168
ENSDARG00000037905	0.606017	7.20341	0.024342	0.935423				ENSDARG00000068240	2.1958	2.13828	0.00423348	0.155067				ENSDARG00000038106	-5.98283	0.426974	0.00624272	0.232348
ENSDARG00000042213	-1.47312	3.51007	0.0243663	0.935423				ENSDARG00000074084	-0.534641	5.77644	0.00424511	0.155179				ENSDARG00000098066	5.87082	0.338587	0.00625639	0.232358
ENSDARG00000061014	-3.45374	1.44642	0.0243783	0.935423				ENSDARG00000076573	6.66906	0.600949	0.00426823	0.155708				ENSDARG00000070074	0.547618	6.4995	0.00627402	0.232358
ENSDARG00000055022	0.785065	5.93842	0.0244296	0.935423				ENSDARG00000027807	-1.24602	3.08758	0.00428655	0.155914				ENSDARG00000105554	-5.78219	0.345123	0.00628097	0.232358
ENSDARG00000021812	-0.716624	5.50264	0.024434	0.935423				ENSDARG00000097855	-1.53504	3.0583	0.00429995	0.155914				ENSDARG00000034434	0.997473	4.38294	0.00630814	0.232893
ENSDARG00000099885	-1.08637	4.42113	0.0244885	0.935628				ENSDARG00000099752	-0.915446	4.49628	0.00430741	0.155914				ENSDARG00000024619	0.972756	4.4505	0.00632667	0.232998
ENSDARG00000020822	-3.38673	1.40548	0.0245478	0.935655				ENSDARG00000089957	0.813512	4.93305	0.0043084	0.155914				ENSDARG00000034956	0.88837	4.64725	0.00633636	0.232998
ENSDARG00000101429	-5.78835	0.604437	0.0245924	0.935655				ENSDARG00000026664	0.533101	5.98939	0.00432207	0.156096				ENSDARG00000099936	-0.976997	4.63055	0.00637917	0.233206
ENSDARG00000052417	-3.29444	1.31131	0.0246397	0.935655				ENSDARG00000102866	1.51111	2.80607	0.00434772	0.156709				ENSDARG00000089947	3.25959	1.43337	0.0063986	0.233206
ENSDARG00000005058	-2.36715	2.45782	0.0246859	0.935655				ENSDARG00000053646	3.47185	1.38309	0.00439202	0.157872				ENSDARG00000003216	-0.73034	5.99306	0.00640566	0.233206
ENSDARG00000090971	0.890183	4.76168	0.0248108	0.936197				ENSDARG00000016773	-5.82853	0.0757577	0.00440106	0.157872				ENSDARG00000018587	6.05505	0.528523	0.00641848	0.233206
ENSDARG00000019230	-0.531819	9.65822	0.0248348	0.936197				ENSDARG00000044569	-0.684841	5.02395	0.00440621	0.157872				ENSDARG00000014953	-0.810516	4.87925	0.00642157	0.233206
ENSDARG00000010420	-0.794692	9.46309	0.0248604	0.936197				ENSDARG00000044601	-0.478519	7.64848	0.00441938	0.15803				ENSDARG00000067605	0.879713	4.53851	0.00642387	0.233206
ENSDARG00000070717	0.589275	6.46511	0.0249125	0.936197				ENSDARG00000044626	6.64605	0.593842	0.00443731	0.158358				ENSDARG00000086699	-0.95194	4.34956	0.006438	0.233206
ENSDARG00000068582	0.727462	5.54432	0.0249862	0.936197				ENSDARG00000056210	3.6388	0.704231	0.00449241	0.159498				ENSDARG00000103468	4.60961	1.29939	0.0064437	0.233206
ENSDARG00000029995	2.33128	2.38003	0.0249954	0.936197				ENSDARG00000007601	0.505733	6.15059	0.0044955	0.159498				ENSDARG00000001873	-0.591701	5.44448	0.00649459	0.233382
ENSDARG00000063436	-1.15162	5.19639	0.0251997	0.941992				ENSDARG00000023290	-0.594368	8.10431	0.00449577	0.159498				ENSDARG00000075376	0.565206	6.58501	0.00649646	0.233382
ENSDARG00000104485	1.09292	4.37267	0.0252634	0.9424				ENSDARG00000020795	-0.526553	8.57205	0.00452055	0.159971				ENSDARG00000073892	0.622698	5.62242	0.00649695	0.233382
ENSDARG00000076569	-3.37001	0.984949	0.0253096	0.9424				ENSDARG00000089715	-5.82897	0.0758257	0.0045268	0.159971				ENSDARG00000039824	1.43755	3.11312	0.00649944	0.233382
ENSDARG00000060805	-0.940695	5.04398	0.0253948	0.943725				ENSDARG00000033614	0.395731	7.87774	0.00456718	0.161082				ENSDARG00000006065	0.522347	6.42833	0.00653874	0.234131
ENSDARG00000076265	1.272	4.16305	0.0254791	0.94501				ENSDARG00000079374	0.43551	7.31845	0.00458833	0.161513				ENSDARG00000020847	-0.959969	4.25748	0.00655712	0.234131
ENSDARG00000067859	-5.89222	0.678684	0.0255307	0.945085				ENSDARG00000007885	1.62773	2.88387	0.00464146	0.163065				ENSDARG00000013478	-0.691895	5.14644	0.00657055	0.234131
ENSDARG00000038635	-1.23626	4.84044	0.0257103	0.948114				ENSDARG00000087536	-1.59845	2.91743	0.00465905	0.163365				ENSDARG00000078734	-0.933081	4.32791	0.00657134	0.234131
ENSDARG00000095556	-0.555509	11.936	0.0257671	0.948114				ENSDARG00000011862	-1.02079	4.9614	0.00467845	0.163728				ENSDARG00000057867	-0.420723	7.15399	0.00662159	0.235464
ENSDARG00000100095	1.21922	4.1081	0.0257705	0.948114				ENSDARG00000079484	0.469601	7.04648	0.00469282	0.163913				ENSDARG00000037589	-0.537991	5.89512	0.0066461	0.235879
ENSDARG00000097265	-5.83466	0.605605	0.0258119	0.948114				ENSDARG00000052061	-1.213	3.75556	0.00471669	0.164428				ENSDARG00000057322	0.684268	5.88398	0.00666667	0.236152
ENSDARG00000089961	-2.57296	2.43912	0.0258988	0.949473				ENSDARG00000058543	-0.91669	3.94868	0.00473262	0.164482				ENSDARG00000074033	-4.45818	0.687542	0.00671341	0.237163
ENSDARG00000096800	-3.42826	1.01621	0.0260568	0.95054				ENSDARG00000040280	-1.59877	2.89114	0.00473796	0.164482				ENSDARG00000086775	0.55405	6.56287	0.00672106	0.237163
ENSDARG00000073769	-2.09973	2.82013	0.026058	0.95054				ENSDARG00000008030	-0.664551	5.48661	0.00474556	0.164482				ENSDARG00000103371	-5.79837	0.350265	0.00674268	0.237469
ENSDARG00000088492	1.28059	3.90194	0.0260778	0.95054				ENSDARG00000068876	1.15425	3.52583	0.00475909	0.164552				ENSDARG00000068289	0.556502	6.17345	0.00677489	0.238147
ENSDARG00000068453	-5.417	0.342961	0.0262091	0.95138				ENSDARG00000063519	-6.32146	0.514796	0.0047658	0.164552				ENSDARG00000021288	-1.19798	3.6802	0.00679918	0.238543
ENSDARG00000027738	0.613494	6.84124	0.0263514	0.95138				ENSDARG00000090381	-1.37666	3.86177	0.00479253	0.165131				ENSDARG00000010018	0.527829	7.32024	0.00681877	0.238596
ENSDARG00000068657	0.845988	5.94366	0.0263835	0.95138				ENSDARG00000061773	-1.02881	3.87336	0.00480085	0.165131				ENSDARG00000091377	-1.02625	5.47592	0.00682669	0.238596
ENSDARG00000098789	-3.53342	1.10889	0.0265478	0.95138				ENSDARG00000012667	-4.43434	0.518902	0.00483401	0.165955				ENSDARG00000103860	-0.894269	4.63937	0.00684724	0.238859
ENSDARG00000099383	1.36464	3.7937	0.0265678	0.95138				ENSDARG00000010411	0.423318	7.72373	0.00487381	0.167004				ENSDARG00000006396	0.474404	6.56566	0.00688528	0.239731
ENSDARG00000038199	5.87845	0.403963	0.0265807	0.95138				ENSDARG00000090957	-5.83134	0.126998	0.0048868	0.167019				ENSDARG00000077725	-0.673339	5.31346	0.0069174	0.240393
ENSDARG00000068100	1.57276	3.19529	0.0265844	0.95138				ENSDARG00000100262	-5.93042	0.12966	0.00489275	0.167019				ENSDARG00000025555	2.19218	2.10782	0.00694021	0.24047
ENSDARG00000054610	-0.954708	4.91996	0.026596	0.95138				ENSDARG00000023645	1.14218	3.3362	0.00490965	0.167159				ENSDARG00000007425	-2.58715	2.11025	0.00694582	0.24047
ENSDARG00000013122	0.931162	5.28115	0.0266946	0.95138				ENSDARG00000030263	-2.68845	1.50496	0.00491534	0.167159				ENSDARG00000012609	-6.01475	0.435863	0.00700207	0.24196
ENSDARG00000076858	-2.60907	2.14203	0.0267128	0.95138				ENSDARG00000074626	0.810678	4.96296	0.00493733	0.167591				ENSDARG00000009922	-0.524166	5.89296	0.00703123	0.242092
ENSDARG00000097181	-0.773702	5.72851	0.0267355	0.95138				ENSDARG00000037057	0.591793	5.46598	0.0049691	0.168353				ENSDARG00000008912	0.840985	4.67076	0.00703225	0.242092
ENSDARG00000093833	2.18518	3.24387	0.0267357	0.95138				ENSDARG00000010658	-0.925461	5.99239	0.00499582	0.168698				ENSDARG00000105123	0.466107	6.31549	0.00707402	0.243074
ENSDARG00000053460	-2.08561	3.39987	0.0268027	0.95138				ENSDARG00000103604	-1.18697	3.39091	0.00499798	0.168698				ENSDARG00000007526	-0.471943	7.20461	0.00714801	0.244972
ENSDARG00000076169	-1.73622	3.92812	0.0268939	0.95138				ENSDARG00000075229	-5.85602	0.133734	0.00501084	0.168739				ENSDARG00000061445	0.608824	5.64419	0.00715598	0.244972
ENSDARG00000105355	-3.44727	1.02588	0.0269134	0.95138				ENSDARG00000078875	-5.85602	0.133734	0.00501789	0.168739				ENSDARG00000055930	0.600939	5.70593	0.0072161	0.246212
ENSDARG00000098940	2.21263	2.19337	0.0269748	0.95138				ENSDARG00000061066	0.573271	6.44904	0.00503553	0.168932				ENSDARG00000045302	-1.06508	4.08995	0.00721904	0.246212
ENSDARG00000015551	-0.513606	9.90965	0.0269938	0.95138				ENSDARG00000092638	0.410447	7.40569	0.00504234	0.168932				ENSDARG00000055338	-0.682148	5.76272	0.00724987	0.246805
ENSDARG00000103259	1.27194	3.84759	0.0270507	0.95138				ENSDARG00000089767	0.46093	6.1598	0.00514281	0.171979				ENSDARG00000079221	-5.77498	0.341867	0.00727383	0.247127
ENSDARG00000052465	-3.26253	0.935496	0.0270509	0.95138				ENSDARG00000074086	-0.857687	4.85645	0.00520343	0.173685				ENSDARG00000019581	-0.450616	6.437	0.00728628	0.247127
ENSDARG00000029406	2.49263	1.89292	0.0272651	0.951505				ENSDARG00000097470	-6.37314	0.403226	0.0052236	0.174036				ENSDARG00000004713	-5.773	0.366243	0.00730788	0.247403
ENSDARG00000027428	-3.08968	1.48611	0.0272722	0.951505				ENSDARG00000030954	-4.47513	0.49608	0.00528478	0.174643				ENSDARG00000104868	0.408443	7.17022	0.00732556	0.247545
ENSDARG00000079983	-5.43172	0.373147	0.0272872	0.951505				ENSDARG00000077387	-5.88594	0.211624	0.00528528	0.174643				ENSDARG00000013581	-1.59112	2.85433	0.00735379	0.248042
ENSDARG00000032951	0.870651	5.02049	0.0272943	0.951505				ENSDARG00000031952	-6.24738	0.456891	0.00528996	0.174643				ENSDARG00000041691	0.579562	7.44595	0.00737329	0.248243
ENSDARG00000007344	0.788183	5.19631	0.0273045	0.951505				ENSDARG00000091377	-0.985696	5.96245	0.00529129	0.174643				ENSDARG00000025299	1.07158	3.65894	0.00746417	0.250843
ENSDARG00000043095	-1.00447	4.62886	0.0275589	0.958617				ENSDARG00000034685	0.505846	6.23631	0.0052985	0.174643				ENSDARG00000070579	1.78887	2.96592	0.00748489	0.251079
ENSDARG00000098379	-5.3699	0.346821	0.0277054	0.961955				ENSDARG00000074752	-0.454447	7.46284	0.00529984	0.174643				ENSDARG00000096792	-1.7262	2.70023	0.00751431	0.251606
ENSDARG00000100719	-5.69813	0.501627	0.027762	0.962162				ENSDARG00000092752	-6.28738	0.451378	0.00531002	0.17466				ENSDARG00000062568	0.506978	6.17385	0.00753578	0.251617
ENSDARG00000053021	0.865617	4.89825	0.027887	0.96388				ENSDARG00000040779	1.00699	3.63157	0.00532513	0.174839				ENSDARG00000017007	1.84186	2.34361	0.00754205	0.251617
ENSDARG00000021896	-1.3093	3.90028	0.0279712	0.96388				ENSDARG00000062531	0.368843	9.26821	0.00535042	0.175099				ENSDARG00000097868	-5.86158	0.393446	0.00756571	0.251948
ENSDARG00000001803	-0.759457	5.57346	0.0280649	0.96388				ENSDARG00000098875	-3.58141	1.29213	0.00535245	0.175099				ENSDARG00000031240	-2.22999	2.14823	0.00763011	0.252302
ENSDARG00000070545	0.527527	6.98749	0.0281306	0.96388				ENSDARG00000068969	-1.4225	3.36357	0.00537727	0.175593				ENSDARG00000101560	-0.531639	6.77188	0.00763875	0.252302
ENSDARG00000087176	1.07081	4.64943	0.0281565	0.96388				ENSDARG00000052330	-0.824027	5.27555	0.00540245	0.176097				ENSDARG00000104536	-3.84099	0.956004	0.00764152	0.252302
ENSDARG00000033871	1.03384	4.89418	0.0281884	0.96388				ENSDARG00000098024	-0.892068	5.29525	0.00543944	0.176983				ENSDARG00000104186	0.748436	5.14511	0.00764722	0.252302
ENSDARG00000075521	-5.38447	0.341617	0.0282826	0.96388				ENSDARG00000056780	-1.1257	3.2676	0.00545095	0.177038				ENSDARG00000074131	-0.50848	7.44603	0.00765959	0.252302
ENSDARG00000075123	0.809648	5.21275	0.0284131	0.96388				ENSDARG00000039576	0.560106	6.57408	0.00546631	0.17713				ENSDARG00000009250	-0.485036	6.39997	0.00766885	0.252302
ENSDARG00000098465	-0.698607	7.06937	0.0285029	0.96388				ENSDARG00000073718	-3.66116	0.611979	0.00547338	0.17713				ENSDARG00000094380	0.72285	5.40151	0.00767259	0.252302
ENSDARG00000103324	-1.64969	3.56731	0.0285502	0.96388				ENSDARG00000100973	0.492035	6.0749	0.00549179	0.177407				ENSDARG00000087452	0.48014	6.57333	0.007704	0.252543
ENSDARG00000010878	-3.34341	0.978975	0.0285683	0.96388				ENSDARG00000077245	-1.70759	2.38126	0.00555516	0.178507				ENSDARG00000041734	0.906905	4.2181	0.00772876	0.252543
ENSDARG00000060054	-0.747582	6.33867	0.0285785	0.96388				ENSDARG00000057435	2.52278	1.86365	0.00556776	0.178507				ENSDARG00000061758	-5.76785	0.314742	0.00773411	0.252543
ENSDARG00000104499	2.56985	2.31919	0.028608	0.96388				ENSDARG00000099928	-3.78561	0.926227	0.0055692	0.178507				ENSDARG00000002020	-0.691697	5.46213	0.00773497	0.252543
ENSDARG00000096046	-2.99689	1.69304	0.0287005	0.96388				ENSDARG00000020028	4.24216	0.327343	0.00557341	0.178507				ENSDARG00000019877	-5.85679	0.366919	0.00776851	0.253187
ENSDARG00000005476	-0.857872	4.86868	0.0287121	0.96388				ENSDARG00000056468	-5.72179	0.0204492	0.00557525	0.178507				ENSDARG00000038713	-1.10682	4.62609	0.0077854	0.253288
ENSDARG00000089213	0.770229	5.51041	0.0287799	0.96388				ENSDARG00000017785	0.498017	6.47926	0.00559045	0.178677				ENSDARG00000069560	0.932874	4.16709	0.00782788	0.254219
ENSDARG00000028346	1.94665	2.68191	0.0287824	0.96388				ENSDARG00000095901	5.81588	0.0985109	0.00560064	0.178686				ENSDARG00000099640	0.622544	5.92994	0.00787776	0.255387
ENSDARG00000013329	1.1971	4.04802	0.0288221	0.96388				ENSDARG00000059746	-2.03894	1.83582	0.00562973	0.179136				ENSDARG00000083280	-3.65854	0.798045	0.00790396	0.255412
ENSDARG00000053204	-1.19287	4.11986	0.0288657	0.96388				ENSDARG00000014239	-0.605657	5.81231	0.00563458	0.179136				ENSDARG00000070403	3.119	1.75096	0.00792212	0.255412
ENSDARG00000012929	1.15487	4.90014	0.0288901	0.96388				ENSDARG00000068966	-0.812512	5.4653	0.00567101	0.179977				ENSDARG00000061836	0.506583	6.40506	0.00793312	0.255412
ENSDARG00000044144	1.12864	4.52686	0.0288926	0.96388				ENSDARG00000099579	0.648699	5.1049	0.00568678	0.180161				ENSDARG00000098324	-3.2451	1.81895	0.0079342	0.255412
ENSDARG00000079272	4.62366	1.41561	0.0290189	0.96388				ENSDARG00000010246	-0.471223	7.24938	0.00570366	0.18038				ENSDARG00000070045	0.422319	6.94633	0.00797607	0.255691
ENSDARG00000006467	-1.5605	3.81929	0.0290196	0.96388				ENSDARG00000078618	-2.27279	2.52575	0.00573299	0.180884				ENSDARG00000004392	-5.8127	0.400997	0.00799191	0.255691
ENSDARG00000097719	1.60181	3.92962	0.0290273	0.96388				ENSDARG00000104632	-0.687149	5.01292	0.00574198	0.180884				ENSDARG00000074222	0.616686	5.4982	0.00799892	0.255691
ENSDARG00000055292	1.37319	3.8059	0.0291975	0.967842				ENSDARG00000104685	-4.81072	0.870574	0.00574967	0.180884				ENSDARG00000104126	1.83343	2.295	0.0080037	0.255691
ENSDARG00000061288	3.30929	1.70439	0.0292944	0.96789				ENSDARG00000052497	-1.54541	2.75218	0.00582673	0.18299				ENSDARG00000091576	-2.29287	2.16939	0.00802299	0.255691
ENSDARG00000035553	1.17655	4.01771	0.029454	0.96789				ENSDARG00000055270	0.976671	3.87896	0.00593166	0.185743				ENSDARG00000024964	0.534039	5.94832	0.00802648	0.255691
ENSDARG00000035562	2.21076	2.36611	0.0294625	0.96789				ENSDARG00000071458	-2.12195	2.13634	0.00593496	0.185743				ENSDARG00000012432	-0.620263	5.41031	0.00804808	0.255831
ENSDARG00000076850	1.99403	2.76012	0.0295138	0.96789				ENSDARG00000068289	0.593968	5.31387	0.00597164	0.186277				ENSDARG00000105307	-5.80094	0.325191	0.00807384	0.255831
ENSDARG00000076255	-3.3209	0.977904	0.0295216	0.96789				ENSDARG00000068365	-1.54653	2.48304	0.00597265	0.186277				ENSDARG00000061717	-5.79242	0.346324	0.00809924	0.255831
ENSDARG00000069425	1.20054	4.31315	0.0297463	0.96789				ENSDARG00000033320	-1.05617	3.49034	0.00601539	0.186753				ENSDARG00000088736	0.94491	3.91862	0.00810384	0.255831
ENSDARG00000102277	-2.37542	2.47317	0.0297655	0.96789				ENSDARG00000069033	1.33182	3.5539	0.00601666	0.186753				ENSDARG00000098226	0.594575	5.44537	0.00811457	0.255831
ENSDARG00000095909	-5.7035	0.555115	0.0298666	0.96789				ENSDARG00000100109	0.856231	4.09285	0.00601897	0.186753				ENSDARG00000061024	0.66869	5.37428	0.00811751	0.255831
ENSDARG00000074146	-2.11054	2.41771	0.029909	0.96789				ENSDARG00000051746	-0.812943	4.36638	0.00603204	0.186838				ENSDARG00000014171	-0.865575	4.7648	0.00812915	0.255831
ENSDARG00000077134	1.09621	4.34888	0.0301527	0.96789				ENSDARG00000067925	0.628536	5.09583	0.00606891	0.187658				ENSDARG00000042410	0.598631	5.6891	0.00815373	0.255831
ENSDARG00000098066	4.58099	0.830806	0.0302179	0.96789				ENSDARG00000063180	-0.455842	7.845	0.00609587	0.18817				ENSDARG00000088984	0.868657	5.5032	0.00815638	0.255831
ENSDARG00000030394	-5.65787	0.514225	0.0302185	0.96789				ENSDARG00000077301	-1.64165	2.70159	0.00614802	0.189455				ENSDARG00000093608	-0.759359	4.72124	0.00820995	0.257072
ENSDARG00000063252	-0.62302	5.91022	0.0302802	0.96789				ENSDARG00000035257	4.28855	0.402795	0.00620027	0.190596				ENSDARG00000103851	0.543364	5.82085	0.00823926	0.257551
ENSDARG00000105625	-3.29726	0.935201	0.0303001	0.96789				ENSDARG00000062915	0.681531	4.91349	0.00620614	0.190596				ENSDARG00000038239	0.502961	6.30786	0.00833059	0.259963
ENSDARG00000039378	-2.30278	2.55575	0.0303048	0.96789				ENSDARG00000039882	-0.537097	5.76111	0.00622046	0.190711				ENSDARG00000100588	-0.605136	7.56395	0.00834925	0.260103
ENSDARG00000058725	2.52615	1.74973	0.030329	0.96789				ENSDARG00000022564	-0.805461	4.30296	0.00626396	0.190998				ENSDARG00000027750	-0.589482	6.45296	0.00840807	0.261156
ENSDARG00000101556	5.56725	0.319917	0.0303659	0.96789				ENSDARG00000042489	-0.957549	3.6813	0.00626914	0.190998				ENSDARG00000009568	-0.657345	5.36096	0.00841153	0.261156
ENSDARG00000045465	0.930087	5.29145	0.0304166	0.96789				ENSDARG00000056678	0.530094	6.02712	0.00627143	0.190998				ENSDARG00000098654	1.66717	2.58112	0.00842812	0.261229
ENSDARG00000024815	-0.912281	5.60555	0.0304781	0.96789				ENSDARG00000052351	-0.613928	5.09472	0.00627324	0.190998				ENSDARG00000005500	0.938474	3.94546	0.00848396	0.262516
ENSDARG00000007467	5.57725	0.323775	0.0305436	0.96789				ENSDARG00000010712	-3.89817	0.720426	0.00628269	0.190998				ENSDARG00000063026	0.641807	5.8626	0.00850053	0.262521
ENSDARG00000037071	-0.51637	7.56796	0.0305582	0.96789				ENSDARG00000078073	-1.05144	3.92116	0.00629621	0.191087				ENSDARG00000055290	-0.903139	4.37804	0.00852246	0.262521
ENSDARG00000105172	1.10094	4.37427	0.0305672	0.96789				ENSDARG00000045910	-0.48998	6.12682	0.00635112	0.192431				ENSDARG00000091524	-6.05473	0.44732	0.00852704	0.262521
ENSDARG00000100199	4.02443	1.29104	0.030641	0.96789				ENSDARG00000058444	0.75881	4.79392	0.00637717	0.192896				ENSDARG00000102403	0.674514	6.34853	0.00856389	0.263214
ENSDARG00000097343	-5.22616	0.238228	0.030666	0.96789				ENSDARG00000102477	1.12881	4.39152	0.0063896	0.192949				ENSDARG00000099841	0.892582	4.02467	0.00865854	0.265678
ENSDARG00000097645	1.55723	3.2204	0.0308427	0.96789				ENSDARG00000060124	-1.27801	2.92877	0.00640415	0.193065				ENSDARG00000025073	-0.473847	9.00179	0.00867367	0.265698
ENSDARG00000030632	-2.80559	1.69335	0.0308736	0.96789				ENSDARG00000078072	6.24775	0.461912	0.00643193	0.19358				ENSDARG00000076192	6.20179	0.594674	0.00874918	0.267387
ENSDARG00000103435	0.772314	5.26652	0.0310431	0.96789				ENSDARG00000069773	-3.0666	0.933783	0.00647469	0.194543				ENSDARG00000045628	-1.91078	2.52897	0.00875795	0.267387
ENSDARG00000053047	-0.619256	7.03267	0.0310578	0.96789				ENSDARG00000094560	-5.6116	-0.00766456	0.00649771	0.19491				ENSDARG00000077410	-1.46541	3.13886	0.0088267	0.269038
ENSDARG00000074644	1.63534	3.37519	0.0311738	0.96789				ENSDARG00000058780	6.40377	0.411679	0.00654735	0.196073				ENSDARG00000013804	-0.615888	5.92079	0.00888186	0.270271
ENSDARG00000069922	3.33488	1.78454	0.0312375	0.96789				ENSDARG00000060645	0.792441	4.97352	0.00656217	0.196119				ENSDARG00000037909	-0.999965	4.3435	0.00892466	0.271124
ENSDARG00000009477	-0.595899	6.60136	0.0312625	0.96789				ENSDARG00000092965	4.34045	0.380504	0.00657931	0.196119				ENSDARG00000101705	-6.087	0.481694	0.00894824	0.271133
ENSDARG00000053559	-0.816232	5.40524	0.0313043	0.96789				ENSDARG00000043820	-2.03105	1.81064	0.00658146	0.196119				ENSDARG00000013024	-0.980178	4.08787	0.00895453	0.271133
ENSDARG00000093286	-5.24129	0.257577	0.0313751	0.96789				ENSDARG00000074121	0.687913	5.23828	0.00660215	0.196411				ENSDARG00000061699	1.00911	3.96555	0.00899442	0.271892
ENSDARG00000063444	-5.24129	0.257577	0.0313796	0.96789				ENSDARG00000075067	-3.27007	1.93849	0.00662728	0.196421				ENSDARG00000032103	0.552543	6.14739	0.00904888	0.272892
ENSDARG00000100577	1.49631	3.50641	0.0314085	0.96789				ENSDARG00000061634	-3.32329	1.2694	0.00663403	0.196421				ENSDARG00000070538	1.19614	4.17618	0.00905725	0.272892
ENSDARG00000038228	0.810496	5.9887	0.0314883	0.96789				ENSDARG00000101045	5.73592	-0.00574528	0.00663513	0.196421				ENSDARG00000037195	5.82448	0.297246	0.00910028	0.273739
ENSDARG00000009285	-0.505809	9.22567	0.031489	0.96789				ENSDARG00000088234	-5.75458	0.0815619	0.00665927	0.196814				ENSDARG00000055229	0.686481	5.23026	0.00916905	0.275357
ENSDARG00000061718	1.87686	2.8952	0.0315373	0.96789				ENSDARG00000102274	-1.71204	2.18322	0.00667538	0.196901				ENSDARG00000004537	0.527274	7.16556	0.00926489	0.276893
ENSDARG00000091994	-4.0537	0.860316	0.0315831	0.96789				ENSDARG00000061547	4.28674	0.342276	0.00668403	0.196901				ENSDARG00000098683	0.60217	5.35811	0.00928183	0.276893
ENSDARG00000074915	-5.65228	0.503506	0.0317363	0.96789				ENSDARG00000038574	0.33809	10.3539	0.00675157	0.198567				ENSDARG00000006900	-0.96965	4.66814	0.00928773	0.276893
ENSDARG00000044254	1.94772	3.20318	0.0317701	0.96789				ENSDARG00000087401	-5.60703	-0.0367012	0.00678893	0.199013				ENSDARG00000062688	-2.66805	2.27684	0.00928951	0.276893
ENSDARG00000102233	-3.50503	1.07574	0.0319017	0.96789				ENSDARG00000030250	-6.16785	0.414731	0.00679167	0.199013				ENSDARG00000098825	-0.514311	6.69258	0.00929568	0.276893
ENSDARG00000053992	1.00729	4.25631	0.03191	0.96789				ENSDARG00000103167	0.899434	3.90042	0.00680152	0.199013				ENSDARG00000077737	-0.589929	5.56265	0.00931478	0.277013
ENSDARG00000011797	1.70621	2.96337	0.0319248	0.96789				ENSDARG00000078001	-1.72673	2.55113	0.00681085	0.199013				ENSDARG00000044601	-0.389782	7.86997	0.00939925	0.278708
ENSDARG00000070995	0.830222	4.83407	0.0319249	0.96789				ENSDARG00000096954	-5.67043	0.0340071	0.00682352	0.199062				ENSDARG00000090387	1.52372	2.86636	0.00941215	0.278708
ENSDARG00000102304	2.57722	2.47693	0.0319669	0.96789				ENSDARG00000017795	0.653114	5.44592	0.00684235	0.199289				ENSDARG00000032708	-0.770888	4.64368	0.00941736	0.278708
ENSDARG00000025073	-0.478947	9.25506	0.0319804	0.96789				ENSDARG00000074806	-0.754958	4.46556	0.00688353	0.200166				ENSDARG00000002682	0.550192	5.81973	0.00944761	0.278859
ENSDARG00000099327	2.37196	2.38578	0.0320037	0.96789				ENSDARG00000011618	-1.94579	2.2873	0.00691022	0.200358				ENSDARG00000006981	-3.64278	0.769336	0.00945309	0.278859
ENSDARG00000040736	0.906042	8.86542	0.0320517	0.96789				ENSDARG00000056318	0.60903	5.29567	0.00691235	0.200358				ENSDARG00000074989	-1.76053	2.70488	0.0094804	0.278859
ENSDARG00000097624	-5.07075	0.163217	0.0320768	0.96789				ENSDARG00000042529	-1.73332	2.94701	0.00694974	0.201119				ENSDARG00000044420	-1.03384	3.89962	0.0094949	0.278859
ENSDARG00000077911	4.1966	0.906754	0.032078	0.96789				ENSDARG00000030975	-4.83974	0.764156	0.00699512	0.201713				ENSDARG00000074521	0.412874	7.12381	0.00949845	0.278859
ENSDARG00000102959	2.15619	2.67109	0.032101	0.96789				ENSDARG00000105547	-4.16721	0.37801	0.00699646	0.201713				ENSDARG00000075685	0.811548	4.51988	0.00957401	0.280629
ENSDARG00000008243	-0.542952	7.14654	0.032103	0.96789				ENSDARG00000099412	0.459967	6.26755	0.00700777	0.201713				ENSDARG00000013670	-0.574166	5.49412	0.00959071	0.28067
ENSDARG00000031560	-0.784492	5.44491	0.0322121	0.96789				ENSDARG00000103380	-1.8229	2.97717	0.00701494	0.201713				ENSDARG00000071651	5.65237	0.224389	0.00963862	0.281623
ENSDARG00000010385	-1.3146	4.62378	0.0322591	0.96789				ENSDARG00000093823	1.20565	3.38008	0.00702997	0.201824				ENSDARG00000004635	0.677543	4.99886	0.00966312	0.28189
ENSDARG00000100881	-5.44007	0.352384	0.0322597	0.96789				ENSDARG00000102356	0.649064	5.61099	0.00714395	0.204642				ENSDARG00000042116	1.32743	3.28212	0.00970899	0.282778
ENSDARG00000019907	5.55976	0.317345	0.0322616	0.96789				ENSDARG00000104177	-0.570643	5.33699	0.00716079	0.204642				ENSDARG00000034160	0.641976	4.96877	0.00981498	0.285412
ENSDARG00000014954	1.84796	3.37829	0.0322649	0.96789				ENSDARG00000098171	-0.934554	3.67141	0.00716213	0.204642				ENSDARG00000011376	-1.59788	2.5437	0.00993132	0.288162
ENSDARG00000000638	-0.707775	7.80174	0.0322712	0.96789				ENSDARG00000026406	-5.69211	-0.0153925	0.00727464	0.207528				ENSDARG00000079387	-1.3441	3.6369	0.00995035	0.288162
ENSDARG00000063344	-0.893547	5.90907	0.0323034	0.96789				ENSDARG00000100294	-1.18243	3.20525	0.00729691	0.207712				ENSDARG00000088366	1.367	3.6404	0.00995664	0.288162
ENSDARG00000028740	0.540218	6.52956	0.0324469	0.96789				ENSDARG00000079610	0.407243	7.86666	0.00730409	0.207712				ENSDARG00000002634	-2.85682	1.6098	0.00999391	0.288785
ENSDARG00000093287	3.05425	1.56686	0.0324493	0.96789				ENSDARG00000059817	0.97342	4.53406	0.00732249	0.207908				ENSDARG00000099921	0.683829	4.9428	0.0100548	0.290088
ENSDARG00000042954	-5.05201	0.155893	0.0324792	0.96789				ENSDARG00000056079	0.978681	3.93506	0.0073348	0.207931				ENSDARG00000070828	-0.83885	4.72767	0.0101279	0.290187
ENSDARG00000091836	1.15682	4.20231	0.0325152	0.96789				ENSDARG00000029057	-1.70466	2.26564	0.00734918	0.208012				ENSDARG00000103606	0.509774	6.07787	0.0101279	0.290187
ENSDARG00000044769	0.917954	5.15022	0.0325272	0.96789				ENSDARG00000012485	5.79205	0.0927597	0.00741778	0.209371				ENSDARG00000062510	0.400204	7.32161	0.010134	0.290187
ENSDARG00000100280	0.957412	5.71532	0.0325887	0.96789				ENSDARG00000100680	0.767994	4.62726	0.0074204	0.209371				ENSDARG00000068841	-1.34108	3.0279	0.010151	0.290187
ENSDARG00000093185	-0.790988	5.52742	0.0326835	0.96789				ENSDARG00000094865	3.70575	0.585342	0.00743807	0.209542				ENSDARG00000053716	1.0321	3.94012	0.010167	0.290187
ENSDARG00000095510	2.1336	2.70405	0.0327053	0.96789				ENSDARG00000040717	2.84566	1.45582	0.00750664	0.211145				ENSDARG00000034700	-0.531409	6.06038	0.0101741	0.290187
ENSDARG00000005108	-0.931655	5.61817	0.0327089	0.96789				ENSDARG00000101393	-1.47917	3.23957	0.00756228	0.212379				ENSDARG00000045556	0.667059	5.32285	0.0102237	0.290187
ENSDARG00000010244	-0.805291	5.23274	0.0327709	0.968219				ENSDARG00000037278	-5.78258	0.138576	0.00764004	0.213924				ENSDARG00000045733	-0.841489	4.64163	0.0102268	0.290187
ENSDARG00000024588	-5.31925	0.302343	0.0329214	0.968557				ENSDARG00000056099	-1.16634	3.4524	0.00765001	0.213924				ENSDARG00000100598	-1.04121	3.77272	0.0102316	0.290187
ENSDARG00000044899	0.819736	5.24156	0.0329853	0.968557				ENSDARG00000079064	0.507656	6.38683	0.00765283	0.213924				ENSDARG00000006601	0.42633	6.80178	0.0102328	0.290187
ENSDARG00000005191	-0.884984	6.97423	0.0330323	0.968557				ENSDARG00000052942	0.842918	5.06158	0.0077229	0.215314				ENSDARG00000063264	0.548671	5.73742	0.0102583	0.290187
ENSDARG00000015278	-1.09644	4.74146	0.0330333	0.968557				ENSDARG00000096655	-1.45388	3.2679	0.00772641	0.215314				ENSDARG00000031049	0.398169	7.40923	0.0102677	0.290187
ENSDARG00000075766	-2.47642	2.55853	0.0330369	0.968557				ENSDARG00000074213	1.29123	2.97175	0.00775124	0.215673				ENSDARG00000060093	0.481927	6.48263	0.0102721	0.290187
ENSDARG00000069839	-5.12342	0.183569	0.033678	0.975457				ENSDARG00000074745	-5.57914	-0.0436229	0.00778538	0.21629				ENSDARG00000010434	-0.426154	9.38704	0.0102797	0.290187
ENSDARG00000062087	2.38806	2.44326	0.0336858	0.975457				ENSDARG00000035470	0.420439	6.81689	0.0077982	0.216313				ENSDARG00000102866	2.2207	2.19288	0.0103025	0.290386
ENSDARG00000035018	1.41754	3.68687	0.0337124	0.975457				ENSDARG00000027750	-0.616741	6.19644	0.00781728	0.21651				ENSDARG00000038205	-5.62511	0.223658	0.0103297	0.290705
ENSDARG00000078917	-0.63935	5.77095	0.0337445	0.975457				ENSDARG00000086985	0.392307	8.75171	0.00784901	0.217056				ENSDARG00000044569	0.384328	7.37667	0.0103492	0.290808
ENSDARG00000101213	-1.82704	3.04651	0.0337552	0.975457				ENSDARG00000100276	2.54461	1.5349	0.00789713	0.218053				ENSDARG00000038097	-0.971465	4.03998	0.0103974	0.291714
ENSDARG00000096939	1.02502	4.29156	0.033764	0.975457				ENSDARG00000100104	1.63997	2.27216	0.00798649	0.220183				ENSDARG00000002748	0.958158	3.77989	0.0104185	0.291861
ENSDARG00000098976	5.47669	0.264109	0.0337703	0.975457				ENSDARG00000003533	-1.89975	3.33327	0.00811272	0.222299				ENSDARG00000061223	-1.593	2.55285	0.0104953	0.293565
ENSDARG00000105320	3.79131	1.23794	0.0337763	0.975457				ENSDARG00000021973	0.447016	7.11815	0.00811497	0.222299				ENSDARG00000045014	-0.421017	8.78372	0.010538	0.29431
ENSDARG00000054124	1.41236	4.17167	0.0337839	0.975457				ENSDARG00000075972	0.733461	4.44269	0.00812141	0.222299				ENSDARG00000104353	-0.724815	5.26942	0.0106021	0.295017
ENSDARG00000079992	-2.6126	1.73558	0.0337849	0.975457				ENSDARG00000013928	-0.405355	6.96352	0.00812215	0.222299				ENSDARG00000023627	0.667486	5.23593	0.0106237	0.295017
ENSDARG00000098638	-5.03295	0.148555	0.033968	0.978117				ENSDARG00000069422	-1.06127	3.45649	0.00812658	0.222299				ENSDARG00000026680	0.522468	5.76006	0.0106252	0.295017
ENSDARG00000099195	1.52857	3.67516	0.0339799	0.978117				ENSDARG00000077343	-1.88602	2.42654	0.00813709	0.222299				ENSDARG00000100487	0.521478	6.09456	0.0106359	0.295017
ENSDARG00000010031	1.12664	4.80051	0.0342665	0.982315				ENSDARG00000056920	0.496968	6.18328	0.00817577	0.223018				ENSDARG00000059212	-0.611639	5.10954	0.0106495	0.295017
ENSDARG00000060126	-1.99249	3.11152	0.0344197	0.982315				ENSDARG00000005425	-0.598362	5.04046	0.00820297	0.223423				ENSDARG00000035285	0.414331	7.60475	0.0106667	0.295017
ENSDARG00000103884	5.46927	0.261484	0.0345371	0.982315				ENSDARG00000033307	-0.588075	5.59908	0.00822975	0.223815				ENSDARG00000017154	1.21445	3.37816	0.0107059	0.295017
ENSDARG00000104536	-3.06346	1.25378	0.0345853	0.982315				ENSDARG00000076170	-0.390545	10.4955	0.00825795	0.224244				ENSDARG00000099455	0.367316	9.2777	0.0107071	0.295017
ENSDARG00000031891	-3.09341	1.19584	0.0345984	0.982315				ENSDARG00000054337	-0.510168	6.18753	0.00830644	0.225222				ENSDARG00000101251	-0.351457	8.70319	0.0107219	0.295017
ENSDARG00000007358	1.94085	2.92825	0.0346212	0.982315				ENSDARG00000016771	1.12016	3.32921	0.00834285	0.22587				ENSDARG00000033742	-3.42315	1.09709	0.0107273	0.295017
ENSDARG00000073695	0.757078	5.60631	0.0346333	0.982315				ENSDARG00000024844	0.392798	7.22697	0.00835959	0.225984				ENSDARG00000075823	-0.428386	7.32645	0.0107402	0.295017
ENSDARG00000060085	-3.04316	1.65836	0.0346677	0.982315				ENSDARG00000018721	0.431578	6.94837	0.00837315	0.226013				ENSDARG00000093857	-2.3337	2.34453	0.0107876	0.295878
ENSDARG00000086839	-5.17626	0.203831	0.034739	0.982315				ENSDARG00000101246	0.453332	6.39237	0.00842434	0.226869				ENSDARG00000093240	-1.10245	3.93692	0.0108352	0.296154
ENSDARG00000021547	-1.32377	3.61599	0.0347429	0.982315				ENSDARG00000073810	-1.63454	2.83854	0.00843001	0.226869				ENSDARG00000053205	0.446425	6.38067	0.0108423	0.296154
ENSDARG00000059891	-3.05059	1.67233	0.0348602	0.982315				ENSDARG00000027279	0.518696	6.14583	0.00849472	0.22827				ENSDARG00000104177	-0.772148	4.95444	0.0108477	0.296154
ENSDARG00000008192	-0.767655	5.06868	0.034933	0.982315				ENSDARG00000056830	-1.69097	2.14582	0.0085402	0.228995				ENSDARG00000040295	-0.398353	8.73006	0.010866	0.296154
ENSDARG00000058419	-0.512412	7.01448	0.0349865	0.982315				ENSDARG00000039963	-1.21384	4.29569	0.00854706	0.228995				ENSDARG00000040988	-0.359943	8.88348	0.0109014	0.296154
ENSDARG00000024365	1.2752	3.87123	0.0349886	0.982315				ENSDARG00000099917	6.04646	0.281338	0.00856604	0.229164				ENSDARG00000059125	-1.69714	3.66325	0.0109173	0.296154
ENSDARG00000091317	-0.893118	5.44679	0.0351067	0.982315				ENSDARG00000086512	1.98935	1.86	0.00859678	0.229573				ENSDARG00000012144	-0.43478	6.77984	0.0109265	0.296154
ENSDARG00000103003	3.70199	1.29781	0.035122	0.982315				ENSDARG00000070995	0.627561	5.52825	0.00861118	0.229573				ENSDARG00000078781	-4.09851	0.565605	0.0109533	0.296154
ENSDARG00000043608	-0.82208	5.0201	0.0351471	0.982315				ENSDARG00000014963	-1.01049	3.60301	0.00861949	0.229573				ENSDARG00000089326	6.12906	0.53486	0.0109549	0.296154
ENSDARG00000036772	1.02588	4.6301	0.0351752	0.982315				ENSDARG00000068432	-0.528105	7.04149	0.00864602	0.229941				ENSDARG00000091408	0.465748	7.00752	0.0109591	0.296154
ENSDARG00000015404	-0.5947	7.38417	0.0353153	0.982315				ENSDARG00000088709	0.915251	4.42264	0.00866522	0.230113				ENSDARG00000092807	-0.38124	9.61219	0.010984	0.296188
ENSDARG00000087185	3.10668	2.28431	0.0353427	0.982315				ENSDARG00000088984	0.515967	5.93912	0.00868224	0.230226				ENSDARG00000019398	-0.563343	5.70042	0.0109926	0.296188
ENSDARG00000044039	1.59706	3.09075	0.0353925	0.982315				ENSDARG00000011042	0.624537	4.86792	0.00869701	0.230279				ENSDARG00000069823	-0.921865	5.30271	0.0110683	0.297789
ENSDARG00000013409	-5.11489	0.194101	0.0354	0.982315				ENSDARG00000077442	-0.626869	5.01561	0.00876693	0.231737				ENSDARG00000099001	5.60934	0.183845	0.0111481	0.299049
ENSDARG00000036868	1.57895	3.61654	0.0354223	0.982315				ENSDARG00000043426	5.67173	-0.0518506	0.00877771	0.231737				ENSDARG00000031246	-1.83925	2.61803	0.0111517	0.299049
ENSDARG00000103730	0.621614	5.99816	0.0354259	0.982315				ENSDARG00000055342	-1.53323	2.70346	0.00880332	0.231828				ENSDARG00000052154	1.70243	2.58955	0.0111647	0.299049
ENSDARG00000035861	0.570994	6.68787	0.0355142	0.982315				ENSDARG00000098465	-0.708369	4.58495	0.00880686	0.231828				ENSDARG00000026350	-0.880258	4.41667	0.0112002	0.299049
ENSDARG00000034836	-3.55218	1.08443	0.0355439	0.982315				ENSDARG00000040072	-0.862907	4.37646	0.0088262	0.231999				ENSDARG00000098389	-6.16664	0.58944	0.0112204	0.299049
ENSDARG00000053389	1.26923	3.61915	0.0356059	0.982315				ENSDARG00000094265	3.75913	0.651577	0.00885242	0.23235				ENSDARG00000059888	1.69749	2.54103	0.0112252	0.299049
ENSDARG00000054319	-5.03583	0.135822	0.0356177	0.982315				ENSDARG00000059438	0.441309	6.41152	0.00888202	0.232573				ENSDARG00000104786	0.446694	6.6669	0.0112428	0.299049
ENSDARG00000002300	-3.10289	1.1928	0.0356229	0.982315				ENSDARG00000043663	-1.46996	3.22441	0.00888665	0.232573				ENSDARG00000060222	0.504638	6.1182	0.0112455	0.299049
ENSDARG00000102741	-0.648766	6.14935	0.035721	0.982759				ENSDARG00000086302	-0.548636	5.84885	0.0089195	0.233094				ENSDARG00000104847	-2.97009	1.24149	0.0112683	0.299223
ENSDARG00000091865	5.46523	0.260171	0.0357423	0.982759				ENSDARG00000104419	-0.388592	8.64224	0.00894273	0.233215				ENSDARG00000086302	-0.612583	5.44549	0.0113158	0.299849
ENSDARG00000035852	-1.25905	4.86187	0.0358943	0.98443				ENSDARG00000070986	0.887468	4.05194	0.00894993	0.233215				ENSDARG00000042562	-4.13365	0.569652	0.0113445	0.299849
ENSDARG00000033544	-3.05173	1.66599	0.0359737	0.98443				ENSDARG00000016080	-0.443111	7.11141	0.0090018	0.234169				ENSDARG00000093418	-4.23965	0.72198	0.0113699	0.299849
ENSDARG00000039266	0.491646	7.22784	0.0359768	0.98443				ENSDARG00000077776	-0.36639	7.52319	0.00902484	0.234169				ENSDARG00000019426	0.387635	7.85934	0.0113775	0.299849
ENSDARG00000099227	-1.42541	4.40356	0.0360101	0.98443				ENSDARG00000015254	-0.529432	5.60089	0.00902545	0.234169				ENSDARG00000060072	-0.843105	4.50348	0.0113836	0.299849
ENSDARG00000017004	-0.69361	5.33012	0.0360902	0.984469				ENSDARG00000039374	0.574342	5.63671	0.0091565	0.236992				ENSDARG00000040430	0.442825	7.22692	0.01139	0.299849
ENSDARG00000098512	1.7425	3.07252	0.0361743	0.984469				ENSDARG00000030394	-4.60658	0.57995	0.00916049	0.236992				ENSDARG00000101826	0.422059	7.51185	0.0114472	0.300922
ENSDARG00000025608	-2.31717	2.33907	0.0362848	0.984469				ENSDARG00000056200	0.751395	5.20058	0.00920973	0.237925				ENSDARG00000074727	-0.897871	4.33822	0.0114914	0.301654
ENSDARG00000074670	-3.28872	0.936907	0.0362987	0.984469				ENSDARG00000057027	-4.3344	0.487619	0.00926803	0.239089				ENSDARG00000086027	0.813986	4.38442	0.0115486	0.30261
ENSDARG00000070272	-2.51153	1.98945	0.0363333	0.984469				ENSDARG00000044161	0.421794	6.97745	0.00928517	0.239189				ENSDARG00000060868	0.623284	5.18271	0.0115702	0.30261
ENSDARG00000056877	0.523623	6.88287	0.0363562	0.984469				ENSDARG00000028943	0.373338	7.09935	0.0093014	0.239266				ENSDARG00000007786	-0.586643	6.29024	0.0115882	0.30261
ENSDARG00000092856	-1.48547	3.42851	0.0363737	0.984469				ENSDARG00000097706	0.594091	5.19246	0.00942085	0.241994				ENSDARG00000041108	-1.00234	3.8693	0.0115999	0.30261
ENSDARG00000105012	-1.67976	3.65928	0.0365658	0.985832				ENSDARG00000053845	-3.43995	0.810992	0.00944727	0.242328				ENSDARG00000104326	-0.587224	5.75008	0.0116381	0.30261
ENSDARG00000059729	0.527988	7.30025	0.0366879	0.985832				ENSDARG00000045802	-2.54916	1.59016	0.00953194	0.244012				ENSDARG00000008398	0.451798	6.7266	0.0116486	0.30261
ENSDARG00000096205	-5.21862	0.261189	0.0366889	0.985832				ENSDARG00000002758	0.532234	8.39568	0.00955947	0.244012				ENSDARG00000018903	-0.679537	5.11279	0.0116574	0.30261
ENSDARG00000040277	-1.36581	3.6103	0.0367119	0.985832				ENSDARG00000104676	0.750277	4.31156	0.00955991	0.244012				ENSDARG00000053217	-0.587607	5.77994	0.0116728	0.30261
ENSDARG00000075500	-5.54293	0.433313	0.036745	0.985832				ENSDARG00000101379	-1.6022	2.68021	0.00956696	0.244012				ENSDARG00000102304	1.79903	2.35083	0.0116763	0.30261
ENSDARG00000023868	0.584294	6.9829	0.0367702	0.985832				ENSDARG00000020699	0.543749	5.37936	0.00972754	0.247453				ENSDARG00000104818	-0.67312	5.24899	0.0117268	0.303491
ENSDARG00000076462	1.98947	2.93663	0.0367917	0.985832				ENSDARG00000045014	-0.429968	9.10251	0.00973615	0.247453				ENSDARG00000010083	0.429194	7.98762	0.0117534	0.303704
ENSDARG00000013004	0.969282	4.47962	0.0368385	0.985832				ENSDARG00000021739	-1.36996	3.14765	0.00974301	0.247453				ENSDARG00000002060	-1.82173	2.41036	0.0117819	0.303704
ENSDARG00000095798	-3.59386	0.571522	0.0370012	0.988794				ENSDARG00000007184	0.813319	6.45894	0.00976999	0.24779				ENSDARG00000005186	0.629214	5.41539	0.0117847	0.303704
ENSDARG00000011672	-0.631612	6.29488	0.0371292	0.990602				ENSDARG00000054907	-0.787608	4.34188	0.00981231	0.248514				ENSDARG00000077461	1.65608	2.94594	0.0118047	0.303704
ENSDARG00000057021	0.598688	6.3631	0.037173	0.990602				ENSDARG00000091602	0.643264	5.38553	0.0098624	0.249433				ENSDARG00000073813	2.39277	2.00697	0.011853	0.303704
ENSDARG00000074909	1.93557	3.23774	0.0372511	0.991295				ENSDARG00000029381	-1.18036	2.99792	0.00988516	0.249659				ENSDARG00000089858	1.50084	2.56709	0.011857	0.303704
ENSDARG00000051886	0.574025	7.34136	0.0373897	0.991541				ENSDARG00000100899	-5.74976	-0.000973261	0.00992782	0.250386				ENSDARG00000012367	0.541613	5.88554	0.0118695	0.303704
ENSDARG00000088277	0.953523	4.4486	0.0374082	0.991541				ENSDARG00000030078	0.430385	7.45234	0.0101036	0.254225				ENSDARG00000005232	0.679741	4.90827	0.011882	0.303704
ENSDARG00000026229	-0.625837	7.04524	0.0374475	0.991541				ENSDARG00000039096	5.47266	-0.129253	0.0101183	0.254225				ENSDARG00000012729	-0.933633	3.98326	0.0118972	0.303704
ENSDARG00000062187	-5.49907	0.414102	0.0374688	0.991541				ENSDARG00000100011	0.462977	5.93741	0.0101451	0.254225				ENSDARG00000070161	-0.584746	5.59725	0.0119006	0.303704
ENSDARG00000090035	0.768144	5.37767	0.0375441	0.992154				ENSDARG00000058357	-5.95205	0.230771	0.0101676	0.254225				ENSDARG00000056554	0.661396	4.93207	0.0119513	0.304577
ENSDARG00000079009	-0.96658	4.87261	0.0376603	0.992297				ENSDARG00000099327	1.13763	4.31526	0.0101866	0.254225				ENSDARG00000076789	-3.74089	0.917788	0.0120098	0.305416
ENSDARG00000092071	-5.58364	0.4394	0.0377232	0.992297				ENSDARG00000069143	-5.64251	0.0274062	0.0102132	0.254225				ENSDARG00000004861	-0.531196	5.98259	0.012066	0.305416
ENSDARG00000074001	4.08446	1.6752	0.0377979	0.992297				ENSDARG00000104500	1.01362	3.45298	0.0102142	0.254225				ENSDARG00000101105	-4.15474	0.603696	0.012077	0.305416
ENSDARG00000102828	-1.89873	2.57457	0.0378418	0.992297				ENSDARG00000103403	0.423721	7.06554	0.0102472	0.254225				ENSDARG00000077468	-1.44393	3.08177	0.0120843	0.305416
ENSDARG00000095167	2.79491	2.45017	0.037845	0.992297				ENSDARG00000040469	-1.16773	3.37449	0.0102489	0.254225				ENSDARG00000021590	0.633577	5.14555	0.0121041	0.305416
ENSDARG00000037935	-1.7093	3.31081	0.0379898	0.992297				ENSDARG00000074334	1.32966	3.42751	0.0102508	0.254225				ENSDARG00000088820	-1.01714	4.12543	0.0121334	0.305416
ENSDARG00000005841	0.71946	5.48002	0.038004	0.992297				ENSDARG00000100952	-0.640696	6.71799	0.0102515	0.254225				ENSDARG00000044684	-3.09989	3.7273	0.0121454	0.305416
ENSDARG00000069305	-0.95228	4.56905	0.0380474	0.992297				ENSDARG00000036338	-0.508383	5.89399	0.0102666	0.254225				ENSDARG00000075555	4.77633	0.891843	0.0121584	0.305416
ENSDARG00000092007	1.82773	2.47761	0.0381394	0.992297				ENSDARG00000097931	6.0238	0.298266	0.0102754	0.254225				ENSDARG00000008255	0.601009	5.59904	0.0121773	0.305416
ENSDARG00000040985	0.694165	5.77895	0.0381624	0.992297				ENSDARG00000068457	2.99446	1.80266	0.0102858	0.254225				ENSDARG00000017445	-0.397776	7.22128	0.0121823	0.305416
ENSDARG00000038957	1.75048	3.50082	0.0381729	0.992297				ENSDARG00000063244	-0.692615	4.47153	0.0102912	0.254225				ENSDARG00000038159	1.33674	3.43148	0.0121925	0.305416
ENSDARG00000013607	2.22172	2.20932	0.0381805	0.992297				ENSDARG00000038505	1.81221	2.10682	0.0103297	0.254626				ENSDARG00000027154	-0.462117	6.5414	0.0121944	0.305416
ENSDARG00000078807	-2.31562	2.33662	0.0382274	0.992297				ENSDARG00000004586	4.17589	0.3315	0.0103436	0.254626				ENSDARG00000010008	-0.499259	7.26334	0.0122148	0.305416
ENSDARG00000004702	-0.613547	6.222	0.0383308	0.993624				ENSDARG00000075021	0.354918	7.44372	0.0103501	0.254626				ENSDARG00000075560	0.498067	6.54706	0.0122438	0.305416
ENSDARG00000063177	-1.11434	4.02474	0.0384296	0.994064				ENSDARG00000071456	-5.51575	-0.0881103	0.0103781	0.254626				ENSDARG00000104850	-1.83632	2.20592	0.0122467	0.305416
ENSDARG00000101278	5.37592	0.204726	0.0384523	0.994064				ENSDARG00000099640	0.699505	5.12017	0.0103906	0.254626				ENSDARG00000059646	-0.602197	5.76809	0.0122506	0.305416
ENSDARG00000075980	4.09813	0.825319	0.0385657	0.995555				ENSDARG00000088981	-3.55201	1.22817	0.010392	0.254626				ENSDARG00000079202	-0.873653	4.44813	0.0122727	0.305553
ENSDARG00000008396	1.67293	3.06873	0.0386462	0.995555				ENSDARG00000096857	-0.987927	3.44622	0.0104333	0.255017				ENSDARG00000069589	0.866415	4.43008	0.0123278	0.306509
ENSDARG00000061348	1.73695	3.49741	0.0387833	0.995555				ENSDARG00000056078	0.634147	5.15108	0.0104362	0.255017				ENSDARG00000063014	0.612493	5.8917	0.0123934	0.307676
ENSDARG00000095678	0.715274	5.51276	0.0388538	0.995555				ENSDARG00000099577	-0.89645	3.75006	0.0104825	0.255505				ENSDARG00000053113	-0.381467	7.33735	0.0124238	0.307676
ENSDARG00000075126	1.55025	3.47985	0.0388675	0.995555				ENSDARG00000041599	0.37612	6.88601	0.0104845	0.255505				ENSDARG00000044074	2.83604	3.99047	0.0124251	0.307676
ENSDARG00000103187	5.36819	0.202046	0.0388763	0.995555				ENSDARG00000103464	-0.658051	5.04881	0.0105168	0.255514				ENSDARG00000005972	0.734776	4.68761	0.0124623	0.308182
ENSDARG00000060253	2.3328	2.77485	0.0389537	0.995555				ENSDARG00000076701	0.526403	5.65411	0.0105186	0.255514				ENSDARG00000029524	-0.584841	5.31298	0.0125082	0.308901
ENSDARG00000021787	1.00379	4.87912	0.0389735	0.995555				ENSDARG00000009851	0.547772	5.63036	0.0105273	0.255514				ENSDARG00000090889	-1.44334	2.64835	0.0125386	0.309234
ENSDARG00000088362	-3.55376	0.551778	0.0390069	0.995555				ENSDARG00000009133	5.57736	-0.105732	0.0105536	0.25579				ENSDARG00000033382	-5.67218	0.23634	0.0125777	0.309783
ENSDARG00000003326	-0.697587	5.58815	0.0390953	0.995555				ENSDARG00000042233	-4.20025	0.445515	0.010567	0.25579				ENSDARG00000014550	0.681862	4.7444	0.0125995	0.309903
ENSDARG00000076891	0.98922	5.21871	0.0391862	0.995555				ENSDARG00000052739	-3.18534	1.22844	0.0106019	0.256291				ENSDARG00000038095	-1.90261	2.51886	0.0126213	0.310023
ENSDARG00000104573	0.596934	6.02216	0.0392311	0.995555				ENSDARG00000101679	-2.70577	1.07654	0.0106592	0.257332				ENSDARG00000044626	5.97101	0.506481	0.0126746	0.310916
ENSDARG00000095192	-0.689659	5.58259	0.039271	0.995555				ENSDARG00000103996	1.51489	2.81129	0.010689	0.25767				ENSDARG00000016968	-0.45297	6.44416	0.0126942	0.310982
ENSDARG00000071088	-4.96863	0.110432	0.0392894	0.995555				ENSDARG00000104605	2.2573	1.8362	0.0107018	0.25767				ENSDARG00000052928	-0.53802	5.83675	0.0128011	0.312458
ENSDARG00000016364	-1.68428	3.30113	0.0393605	0.995555				ENSDARG00000095820	-4.58365	0.640572	0.0108655	0.260925				ENSDARG00000094852	0.698913	5.45006	0.0128077	0.312458
ENSDARG00000026820	0.468522	8.88521	0.0393977	0.995555				ENSDARG00000021184	6.11059	0.204245	0.0108742	0.260925				ENSDARG00000093108	-2.70804	1.55474	0.0128078	0.312458
ENSDARG00000045765	2.37733	1.94621	0.0393994	0.995555				ENSDARG00000010654	-0.996413	3.43928	0.0108803	0.260925				ENSDARG00000045760	-0.41488	6.58754	0.0128226	0.312458
ENSDARG00000100789	0.56179	6.16223	0.0396315	1				ENSDARG00000035398	0.484125	6.09896	0.0109242	0.261204				ENSDARG00000003235	0.618292	5.06153	0.0129016	0.313967
ENSDARG00000013961	1.15761	4.05674	0.039739	1				ENSDARG00000059259	3.11553	0.855416	0.0109325	0.261204				ENSDARG00000077101	0.747178	4.61086	0.0129369	0.314004
ENSDARG00000045885	-0.559723	6.18703	0.039785	1				ENSDARG00000040200	6.05528	0.161815	0.0109423	0.261204				ENSDARG00000069100	-0.464178	6.13306	0.0129382	0.314004
ENSDARG00000091702	2.28015	2.10588	0.0398434	1				ENSDARG00000023820	0.651982	5.22371	0.0109498	0.261204				ENSDARG00000035606	-5.54888	0.175418	0.0129619	0.314004
ENSDARG00000070822	-0.561539	6.84897	0.0398948	1				ENSDARG00000077691	-0.816698	4.00496	0.0109849	0.2615				ENSDARG00000009735	0.43985	6.31904	0.0129716	0.314004
ENSDARG00000061719	-1.51453	4.11987	0.0401254	1				ENSDARG00000059235	-0.797715	4.22294	0.0109958	0.2615				ENSDARG00000071414	1.42168	3.07683	0.0130008	0.314042
ENSDARG00000099373	-2.27695	2.38688	0.0403374	1				ENSDARG00000060978	0.332482	9.23285	0.0110056	0.2615				ENSDARG00000098644	0.509421	7.56768	0.0130074	0.314042
ENSDARG00000098444	-2.36395	1.9619	0.0403994	1				ENSDARG00000104708	0.674679	5.17129	0.0110844	0.262922				ENSDARG00000074064	0.736279	4.62504	0.0130536	0.314271
ENSDARG00000092551	1.50833	3.50335	0.0405157	1				ENSDARG00000093106	-5.5419	-0.112656	0.0110946	0.262922				ENSDARG00000005670	0.752902	4.85111	0.013071	0.314271
ENSDARG00000052851	0.68619	6.52014	0.0405892	1				ENSDARG00000089953	-2.03701	2.49186	0.0111102	0.262946				ENSDARG00000096828	-1.79	2.33695	0.0130864	0.314271
ENSDARG00000079745	-0.518236	6.8709	0.0406275	1				ENSDARG00000037995	0.626312	6.15719	0.0112177	0.265142				ENSDARG00000101109	-5.71512	0.276322	0.0130936	0.314271
ENSDARG00000077717	-0.470729	8.07256	0.0406694	1				ENSDARG00000058162	-0.585337	5.55966	0.0112588	0.265167				ENSDARG00000062425	-0.680073	5.06523	0.0131025	0.314271
ENSDARG00000020979	-1.93452	3.06053	0.0408319	1				ENSDARG00000041747	2.75807	1.34337	0.0112625	0.265167				ENSDARG00000077686	0.48121	6.60572	0.0131402	0.314764
ENSDARG00000101705	-5.36866	0.333455	0.0408326	1				ENSDARG00000038668	-2.08613	2.18854	0.0112628	0.265167				ENSDARG00000090600	-0.853381	5.23473	0.0131679	0.315017
ENSDARG00000069767	-1.07909	5.02019	0.0409633	1				ENSDARG00000068745	0.446201	9.72802	0.0113354	0.266529				ENSDARG00000099619	0.754626	4.53647	0.0132738	0.315474
ENSDARG00000094865	-5.17991	0.205364	0.0410539	1				ENSDARG00000088366	1.34477	3.70426	0.0113955	0.267273				ENSDARG00000024785	0.381651	7.27025	0.0132743	0.315474
ENSDARG00000070000	1.78362	2.98848	0.0410578	1				ENSDARG00000045704	-0.639465	4.89733	0.0113966	0.267273				ENSDARG00000058257	-1.62733	2.90603	0.0132753	0.315474
ENSDARG00000038608	-0.713752	6.21802	0.0411298	1				ENSDARG00000101211	-3.84486	0.545519	0.0114195	0.267288				ENSDARG00000099133	1.8032	2.47263	0.0132989	0.315474
ENSDARG00000104273	-5.10634	0.191274	0.0411618	1				ENSDARG00000053475	0.407099	8.00366	0.0114269	0.267288				ENSDARG00000030964	1.1484	4.52352	0.0133117	0.315474
ENSDARG00000089402	-3.05186	1.45682	0.0411871	1				ENSDARG00000043662	0.321657	9.36221	0.0114643	0.267712				ENSDARG00000057007	0.500318	6.58042	0.0133159	0.315474
ENSDARG00000093438	-1.58188	2.96505	0.0413799	1				ENSDARG00000060641	-2.22578	1.81296	0.0114746	0.267712				ENSDARG00000088123	-1.50023	2.75209	0.0133412	0.315474
ENSDARG00000097490	2.56595	2.12623	0.0414115	1				ENSDARG00000043403	-1.43847	2.64708	0.0115064	0.268107				ENSDARG00000099246	-5.90748	0.474784	0.0133545	0.315474
ENSDARG00000036930	2.95737	1.62901	0.0414149	1				ENSDARG00000034714	0.943	3.92824	0.011561	0.26873				ENSDARG00000037406	0.710684	4.85013	0.0133601	0.315474
ENSDARG00000069025	-2.37864	2.09074	0.0414231	1				ENSDARG00000004840	-1.03722	3.59294	0.0115643	0.26873				ENSDARG00000044902	0.362754	8.5912	0.0133618	0.315474
ENSDARG00000076748	-2.8732	1.76057	0.0414347	1				ENSDARG00000001057	-0.522858	5.79261	0.0115778	0.26873				ENSDARG00000078676	0.503288	6.04255	0.0133761	0.315474
ENSDARG00000103754	-2.8197	2.01199	0.0414539	1				ENSDARG00000017311	-1.00181	3.58777	0.0116631	0.270269				ENSDARG00000025350	-0.439931	6.9459	0.0134022	0.315684
ENSDARG00000036239	0.589379	5.91808	0.0415864	1				ENSDARG00000101388	-3.6815	0.491591	0.0116956	0.270269				ENSDARG00000060915	0.525826	5.92204	0.013505	0.317697
ENSDARG00000093960	2.32172	2.02404	0.0416012	1				ENSDARG00000043716	-0.753435	4.39261	0.0117239	0.270269				ENSDARG00000054438	-0.944616	3.83574	0.0135502	0.317965
ENSDARG00000094666	-5.36082	0.332272	0.0417358	1				ENSDARG00000017429	0.37346	7.04079	0.0117243	0.270269				ENSDARG00000078448	1.02971	4.09017	0.0135511	0.317965
ENSDARG00000006316	-0.472662	8.92151	0.0418812	1				ENSDARG00000098445	-6.00093	0.198102	0.0117336	0.270269				ENSDARG00000001129	0.538072	5.9715	0.0136622	0.320162
ENSDARG00000006341	-5.39949	0.321074	0.0419119	1				ENSDARG00000074777	-0.490385	5.66892	0.0117339	0.270269				ENSDARG00000052923	0.456293	6.32492	0.0137095	0.320862
ENSDARG00000033501	1.92988	2.37861	0.0419155	1				ENSDARG00000058728	-0.848832	4.22527	0.0117663	0.27067				ENSDARG00000087107	-5.47748	0.158726	0.0137509	0.321354
ENSDARG00000058492	-3.22028	0.893927	0.0419733	1				ENSDARG00000098294	1.25002	3.08988	0.0118108	0.271347				ENSDARG00000101567	4.6208	0.68015	0.0137656	0.321354
ENSDARG00000015997	-1.18516	3.91428	0.0420355	1				ENSDARG00000097856	-3.64028	0.5653	0.0118668	0.272288				ENSDARG00000004078	-0.641874	6.61156	0.0138162	0.322125
ENSDARG00000002816	0.85366	4.88916	0.0422056	1				ENSDARG00000037196	0.43067	6.03338	0.0119655	0.273716				ENSDARG00000098384	5.95225	0.436003	0.013841	0.322295
ENSDARG00000086216	-1.06015	4.70151	0.042208	1				ENSDARG00000075726	-0.951291	3.55166	0.011966	0.273716				ENSDARG00000025667	0.954397	4.40137	0.0138851	0.322618
ENSDARG00000045611	-0.951596	4.5109	0.0422315	1				ENSDARG00000026908	-0.37398	7.2035	0.0119745	0.273716				ENSDARG00000092124	-0.556656	5.70058	0.013893	0.322618
ENSDARG00000097525	2.21097	2.54946	0.0422373	1				ENSDARG00000044254	0.980359	3.54976	0.0119946	0.273829				ENSDARG00000076277	-5.8233	0.328313	0.0139076	0.322618
ENSDARG00000100977	-1.07358	4.01665	0.0423202	1				ENSDARG00000090986	-0.855646	4.11338	0.0120171	0.273904				ENSDARG00000091996	6.10423	0.433473	0.0139339	0.322819
ENSDARG00000069998	-2.28149	2.22701	0.0424269	1				ENSDARG00000032985	-1.40026	3.05382	0.0120583	0.273904				ENSDARG00000068641	-0.509682	5.72221	0.0139721	0.323115
ENSDARG00000074914	-4.93129	0.0970241	0.0424899	1				ENSDARG00000096978	-4.0411	0.203287	0.0120721	0.273904				ENSDARG00000019693	-0.575676	5.47127	0.0139819	0.323115
ENSDARG00000103763	-5.12736	0.198235	0.0426732	1				ENSDARG00000011583	0.771745	5.37607	0.0120832	0.273904				ENSDARG00000099458	0.384618	7.75074	0.0140176	0.323532
ENSDARG00000102718	-4.92166	0.0785983	0.0427811	1				ENSDARG00000097512	-0.898593	4.2877	0.0120956	0.273904				ENSDARG00000032725	-0.422773	9.30142	0.0141114	0.325288
ENSDARG00000075172	0.835181	4.88613	0.0427925	1				ENSDARG00000092807	-0.433408	8.38407	0.0121283	0.273904				ENSDARG00000075445	-0.413651	7.28214	0.0141638	0.326087
ENSDARG00000087911	-0.545939	7.28691	0.0429014	1				ENSDARG00000079326	-0.779197	4.51736	0.0121417	0.273904				ENSDARG00000075768	-0.365312	8.61917	0.0142117	0.326781
ENSDARG00000097589	3.16417	1.09129	0.0429721	1				ENSDARG00000070657	-0.495814	5.82281	0.0121428	0.273904				ENSDARG00000098221	0.637015	5.76249	0.0142979	0.328351
ENSDARG00000039466	1.10496	4.00523	0.0429724	1				ENSDARG00000068992	-0.3882	9.91616	0.0121446	0.273904				ENSDARG00000105321	0.725736	4.49334	0.0143874	0.329734
ENSDARG00000053805	-2.66567	1.59084	0.0430007	1				ENSDARG00000103730	0.492422	6.40442	0.0121526	0.273904				ENSDARG00000038293	0.535505	6.21196	0.0143941	0.329734
ENSDARG00000042684	-5.07618	0.164536	0.0430421	1				ENSDARG00000102953	-0.572175	5.76345	0.0121668	0.273904				ENSDARG00000055054	0.453213	6.24452	0.0144598	0.330557
ENSDARG00000069912	-5.16449	0.199648	0.0430758	1				ENSDARG00000098147	1.68513	2.73109	0.0121826	0.273904				ENSDARG00000104782	0.398017	8.63182	0.0144661	0.330557
ENSDARG00000007582	-5.36446	0.307429	0.043123	1				ENSDARG00000103006	-5.37745	-0.182308	0.0122035	0.273904				ENSDARG00000062467	-5.57796	0.183592	0.0145167	0.331301
ENSDARG00000056984	2.4741	2.58946	0.0432418	1				ENSDARG00000004078	-0.624704	7.35488	0.0122269	0.273904				ENSDARG00000060578	0.500889	5.94243	0.0145688	0.332078
ENSDARG00000021370	1.12545	4.44589	0.0432507	1				ENSDARG00000070538	0.719933	4.22008	0.0122318	0.273904				ENSDARG00000045493	-1.61615	2.5129	0.014609	0.332582
ENSDARG00000006889	1.00892	4.45614	0.0432531	1				ENSDARG00000101048	1.55047	2.33958	0.0122406	0.273904				ENSDARG00000061042	0.509118	5.57496	0.0146861	0.333922
ENSDARG00000012866	-0.555348	6.41547	0.0435692	1				ENSDARG00000098365	-2.34087	1.6782	0.0123093	0.274974				ENSDARG00000093565	6.0013	0.422726	0.0147366	0.334656
ENSDARG00000088984	0.953099	4.36402	0.0436078	1				ENSDARG00000052528	-0.699526	4.54935	0.0123189	0.274974				ENSDARG00000096655	-1.62307	3.39633	0.014807	0.334886
ENSDARG00000005397	0.541024	7.28299	0.043793	1				ENSDARG00000078201	-3.15036	0.714722	0.0123819	0.276039				ENSDARG00000068156	-1.62813	2.81752	0.014823	0.334886
ENSDARG00000059919	1.41438	3.72126	0.0438039	1				ENSDARG00000075606	0.491064	6.19805	0.0124102	0.276329				ENSDARG00000087981	0.357897	8.6259	0.0148241	0.334886
ENSDARG00000036338	-0.820769	5.2794	0.0438382	1				ENSDARG00000035452	0.634888	4.96316	0.0125191	0.278186				ENSDARG00000038442	0.449496	6.99071	0.0148308	0.334886
ENSDARG00000042322	0.557454	6.30918	0.0438584	1				ENSDARG00000052400	0.974995	3.44809	0.0125244	0.278186				ENSDARG00000056065	-6.05829	0.497666	0.014838	0.334886
ENSDARG00000097982	3.47118	1.31456	0.0439069	1				ENSDARG00000008788	-0.722172	4.72161	0.012608	0.279366				ENSDARG00000098151	-3.52414	0.781401	0.0148777	0.335231
ENSDARG00000036893	-1.42919	4.32963	0.0439923	1				ENSDARG00000089043	-1.07113	3.68398	0.0126084	0.279366				ENSDARG00000103923	0.712354	4.56734	0.0148898	0.335231
ENSDARG00000094925	5.26347	0.141499	0.0440143	1				ENSDARG00000059945	0.317114	10.041	0.0127185	0.281441				ENSDARG00000015524	-0.450575	6.05389	0.0149882	0.33699
ENSDARG00000102820	1.48469	3.18909	0.0441909	1				ENSDARG00000095400	2.49373	1.74147	0.0127333	0.281441				ENSDARG00000006848	-2.80659	1.61445	0.015009	0.33699
ENSDARG00000075664	5.25932	0.14013	0.044299	1				ENSDARG00000071699	1.57939	2.49022	0.0127862	0.282265				ENSDARG00000035564	0.414597	7.44294	0.0150231	0.33699
ENSDARG00000009212	-0.466178	9.18852	0.0443592	1				ENSDARG00000089503	-2.17906	1.47587	0.0128062	0.282362				ENSDARG00000045976	0.44667	6.38881	0.0150785	0.337635
ENSDARG00000091531	-3.54308	0.564679	0.0443605	1				ENSDARG00000056594	-5.78065	0.00635622	0.0128804	0.283243				ENSDARG00000000474	5.67896	0.284164	0.0151046	0.337635
ENSDARG00000102306	5.26737	0.142867	0.0444127	1				ENSDARG00000093985	5.87292	0.113683	0.012889	0.283243				ENSDARG00000057903	5.67896	0.284164	0.0151092	0.337635
ENSDARG00000021589	1.68534	3.74233	0.0444258	1				ENSDARG00000010018	0.468896	6.80195	0.0129091	0.283243				ENSDARG00000004871	5.86264	0.409828	0.0151254	0.337635
ENSDARG00000101849	0.571616	7.2682	0.0444301	1				ENSDARG00000079241	-0.519279	5.35717	0.0129316	0.283243				ENSDARG00000040067	5.84124	0.276393	0.0151726	0.337906
ENSDARG00000091539	-3.52385	0.529903	0.0444461	1				ENSDARG00000035133	0.764875	4.70533	0.0129491	0.283243				ENSDARG00000035809	1.16631	3.79338	0.0151845	0.337906
ENSDARG00000000804	2.05407	2.12549	0.0445045	1				ENSDARG00000092652	-3.75562	1.04578	0.0129652	0.283243				ENSDARG00000006434	-0.992626	3.84279	0.0152116	0.337906
ENSDARG00000099672	-0.938151	5.53211	0.0445089	1				ENSDARG00000013950	1.99025	2.21522	0.0129686	0.283243				ENSDARG00000089917	-0.888001	4.32911	0.0152236	0.337906
ENSDARG00000102057	1.03428	4.28783	0.0445569	1				ENSDARG00000045929	-0.462215	6.06914	0.0129716	0.283243				ENSDARG00000006712	-0.463797	6.24838	0.0152542	0.337906
ENSDARG00000100276	2.4434	2.14646	0.0446622	1				ENSDARG00000091524	-3.98798	0.142158	0.0129881	0.28326				ENSDARG00000103346	-4.21514	0.526147	0.0152616	0.337906
ENSDARG00000042172	-0.613165	5.63924	0.0446764	1				ENSDARG00000078448	0.597384	5.37512	0.0130471	0.284019				ENSDARG00000077882	2.18899	1.68422	0.0152742	0.337906
ENSDARG00000045064	0.643385	7.50702	0.044677	1				ENSDARG00000004196	0.8794	4.04198	0.0130544	0.284019				ENSDARG00000061039	2.26641	1.84972	0.0152849	0.337906
ENSDARG00000001015	-0.700589	5.42329	0.0447111	1				ENSDARG00000025319	-0.73581	5.46544	0.0131339	0.285097				ENSDARG00000053559	-0.450649	6.29489	0.0153166	0.338199
ENSDARG00000018716	0.695273	5.41933	0.0448565	1				ENSDARG00000061710	-3.98212	0.222372	0.0131355	0.285097				ENSDARG00000091699	-2.07038	2.78269	0.0153796	0.338827
ENSDARG00000086933	2.65785	1.78245	0.0448739	1				ENSDARG00000089519	-1.33714	2.68181	0.0131817	0.285756				ENSDARG00000022944	-0.986047	3.93299	0.0153994	0.338827
ENSDARG00000074367	0.70479	5.14191	0.0449506	1				ENSDARG00000030786	-0.45829	5.91583	0.0132098	0.286023				ENSDARG00000037324	0.41264	7.35884	0.0154004	0.338827
ENSDARG00000068397	1.19032	3.78007	0.0450289	1				ENSDARG00000087697	-0.677082	5.34797	0.013368	0.289102				ENSDARG00000002165	-0.889895	4.91231	0.0154832	0.339835
ENSDARG00000095056	1.37553	3.6936	0.0450482	1				ENSDARG00000098794	-1.84478	7.31366	0.0134142	0.289713				ENSDARG00000052427	6.03709	0.386929	0.0154832	0.339835
ENSDARG00000059906	-0.662865	6.24582	0.0451211	1				ENSDARG00000077725	-0.88801	4.40414	0.0134328	0.289713				ENSDARG00000010255	-1.15554	3.12343	0.0155275	0.340399
ENSDARG00000051957	1.50402	3.82183	0.0451441	1				ENSDARG00000075421	5.71674	-0.0414902	0.0134678	0.289713				ENSDARG00000100254	1.58102	3.287	0.0155664	0.340845
ENSDARG00000059804	0.801336	5.87842	0.0452395	1				ENSDARG00000091746	-4.04546	0.226016	0.0134787	0.289713				ENSDARG00000075041	0.443403	6.69152	0.0156328	0.340852
ENSDARG00000008818	-0.820808	5.93996	0.0452656	1				ENSDARG00000104860	-1.51463	2.57303	0.0134823	0.289713				ENSDARG00000055120	-0.384591	7.52371	0.0156435	0.340852
ENSDARG00000079079	0.926194	4.44999	0.045325	1				ENSDARG00000096877	0.733188	4.45149	0.0135164	0.289713				ENSDARG00000011999	-1.01743	3.77383	0.0156489	0.340852
ENSDARG00000029729	-0.940801	4.37645	0.045335	1				ENSDARG00000008212	1.1445	3.40802	0.0135173	0.289713				ENSDARG00000088805	-0.986314	4.45317	0.0156493	0.340852
ENSDARG00000037507	-1.08511	4.34432	0.045369	1				ENSDARG00000074456	-0.981751	3.44593	0.0135247	0.289713				ENSDARG00000043923	-0.433761	6.31885	0.0156985	0.340852
ENSDARG00000039436	-0.914939	5.0177	0.0453896	1				ENSDARG00000094050	5.90807	0.066326	0.0135508	0.289719				ENSDARG00000070479	-0.581229	5.18248	0.0157085	0.340852
ENSDARG00000009350	-0.946173	5.00429	0.0453927	1				ENSDARG00000074185	-1.78712	3.17235	0.0135623	0.289719				ENSDARG00000073856	0.531349	5.79284	0.0157234	0.340852
ENSDARG00000104207	-3.98282	0.833256	0.0454081	1				ENSDARG00000098640	-3.26125	0.573938	0.0135778	0.289719				ENSDARG00000100858	-3.001	1.45136	0.0157299	0.340852
ENSDARG00000075301	2.23904	2.43547	0.0454461	1				ENSDARG00000089553	0.609184	5.67598	0.0135891	0.289719				ENSDARG00000069463	1.41041	2.73417	0.0157339	0.340852
ENSDARG00000105304	-3.14013	0.853046	0.0454682	1				ENSDARG00000055092	0.462818	6.08709	0.0137549	0.292909				ENSDARG00000078992	-0.407158	7.19924	0.0157743	0.341325
ENSDARG00000007480	0.49283	10.0329	0.0455044	1				ENSDARG00000076768	-0.807197	4.33632	0.013774	0.292969				ENSDARG00000026519	0.739974	4.67554	0.0158447	0.341843
ENSDARG00000086166	1.71967	2.82504	0.0455669	1				ENSDARG00000099970	0.353044	12.9355	0.0138674	0.29461				ENSDARG00000092731	-3.38876	1.09996	0.0158449	0.341843
ENSDARG00000102150	-5.30292	0.293966	0.0457328	1				ENSDARG00000105123	0.462876	6.14189	0.0139113	0.295078				ENSDARG00000089563	6.0488	0.389834	0.0158542	0.341843
ENSDARG00000097685	-5.30292	0.293966	0.0457332	1				ENSDARG00000078603	-1.92042	2.3235	0.0139221	0.295078				ENSDARG00000013252	6.14402	0.443559	0.0159278	0.343028
ENSDARG00000092881	-2.82165	1.28126	0.0457426	1				ENSDARG00000001303	-1.96439	2.5259	0.0140426	0.296146				ENSDARG00000013653	-1.33334	3.30836	0.015977	0.343683
ENSDARG00000087087	1.02958	4.67331	0.0458283	1				ENSDARG00000022183	-0.71895	4.62203	0.0140449	0.296146				ENSDARG00000033182	0.550168	5.33574	0.0160534	0.344923
ENSDARG00000007098	-0.469144	10.0703	0.0459987	1				ENSDARG00000035136	0.609276	5.08	0.0140657	0.296146				ENSDARG00000033683	-0.572555	5.20857	0.0161191	0.345821
ENSDARG00000102755	1.06429	4.87108	0.0460238	1				ENSDARG00000101127	0.367642	7.42257	0.0141082	0.296146				ENSDARG00000095507	-1.35863	3.89538	0.0161604	0.345821
ENSDARG00000074600	3.06523	1.58844	0.0460872	1				ENSDARG00000036257	-0.497641	6.02056	0.0141101	0.296146				ENSDARG00000056628	-1.13437	3.60909	0.0161698	0.345821
ENSDARG00000093116	-5.3446	0.325569	0.0461324	1				ENSDARG00000031562	0.633968	5.42637	0.014114	0.296146				ENSDARG00000076170	-0.41944	9.61064	0.0161706	0.345821
ENSDARG00000025372	2.65283	2.80793	0.046155	1				ENSDARG00000073883	0.306508	10.2371	0.014119	0.296146				ENSDARG00000077301	-1.27148	3.05272	0.0161959	0.345959
ENSDARG00000042873	3.4103	0.562369	0.0462826	1				ENSDARG00000077045	3.00835	2.41461	0.0141277	0.296146				ENSDARG00000030954	-1.69174	2.1793	0.0162964	0.347701
ENSDARG00000099108	0.534975	6.40828	0.0463101	1				ENSDARG00000070038	-5.77649	0.162177	0.0141298	0.296146				ENSDARG00000095673	-3.0872	1.33269	0.0163824	0.34913
ENSDARG00000037917	-2.11975	2.62087	0.0463562	1				ENSDARG00000055639	0.751763	4.39262	0.0141366	0.296146				ENSDARG00000026908	-0.443697	7.24824	0.0164528	0.350176
ENSDARG00000024030	-5.27788	0.28596	0.0463669	1				ENSDARG00000030267	-0.791134	4.25107	0.0142074	0.297286				ENSDARG00000039820	0.435867	6.19111	0.016476	0.350176
ENSDARG00000052331	0.901588	5.4579	0.0464128	1				ENSDARG00000053990	0.442826	6.40761	0.014275	0.298354				ENSDARG00000021398	-0.972949	3.73928	0.0165036	0.350176
ENSDARG00000037196	0.803709	5.2527	0.0465048	1				ENSDARG00000087195	2.29675	1.73616	0.0142969	0.298383				ENSDARG00000042993	-1.32903	2.80504	0.0165078	0.350176
ENSDARG00000098303	1.71119	2.7973	0.0465211	1				ENSDARG00000056121	0.774474	4.185	0.0143094	0.298383				ENSDARG00000055588	0.92378	3.89895	0.0165822	0.351348
ENSDARG00000016514	1.42658	3.53353	0.0467034	1				ENSDARG00000101297	0.510997	5.44186	0.0144226	0.300396				ENSDARG00000012499	0.564825	7.59187	0.0166351	0.351554
ENSDARG00000042988	0.461687	9.55799	0.0467222	1				ENSDARG00000098625	1.73822	2.16299	0.0144401	0.300414				ENSDARG00000075924	0.505097	5.66065	0.0166367	0.351554
ENSDARG00000014867	-0.446029	9.35296	0.0467685	1				ENSDARG00000091679	-3.05876	1.23341	0.0145552	0.30216				ENSDARG00000002467	-0.649388	5.08788	0.0167267	0.351554
ENSDARG00000076146	3.38062	0.466166	0.0468132	1				ENSDARG00000027424	-2.44069	1.61975	0.0145575	0.30216				ENSDARG00000095627	-1.55199	2.70119	0.0167354	0.351554
ENSDARG00000014577	0.514989	6.55208	0.0468468	1				ENSDARG00000098583	0.553344	5.32352	0.0146304	0.302524				ENSDARG00000091912	-6.06668	0.52352	0.0167393	0.351554
ENSDARG00000089781	1.54684	2.97071	0.0468644	1				ENSDARG00000026680	0.356383	6.8585	0.0146341	0.302524				ENSDARG00000009868	0.411597	6.49063	0.0167412	0.351554
ENSDARG00000104875	2.63069	2.3575	0.0473831	1				ENSDARG00000019353	-0.487309	6.13137	0.0146449	0.302524				ENSDARG00000045673	-6.06668	0.52352	0.0167472	0.351554
ENSDARG00000021433	1.4736	3.98084	0.0473901	1				ENSDARG00000095067	-4.50257	0.564653	0.0146496	0.302524				ENSDARG00000056019	0.401074	7.16743	0.0167478	0.351554
ENSDARG00000018124	3.3134	0.74522	0.0474488	1				ENSDARG00000100592	0.503685	5.76103	0.014665	0.302524				ENSDARG00000004866	0.558875	5.20377	0.0167644	0.351554
ENSDARG00000061417	-1.00266	4.0917	0.0475056	1				ENSDARG00000105134	-1.24056	3.36658	0.0146756	0.302524				ENSDARG00000060734	0.794723	5.03962	0.0168366	0.352066
ENSDARG00000076530	-0.548867	6.80955	0.0475486	1				ENSDARG00000019709	-0.929713	3.56179	0.0147288	0.303275				ENSDARG00000059001	-1.22106	3.44286	0.0168861	0.352066
ENSDARG00000087245	-5.28077	0.259464	0.0476685	1				ENSDARG00000041811	-0.424005	7.50141	0.0147778	0.303939				ENSDARG00000102477	0.819159	4.85966	0.0169279	0.352066
ENSDARG00000035028	2.0762	3.34019	0.0477468	1				ENSDARG00000009681	0.926599	4.52519	0.0148082	0.304218				ENSDARG00000045932	1.51196	2.63374	0.0169413	0.352066
ENSDARG00000041708	-0.8591	4.96198	0.0478771	1				ENSDARG00000035987	-1.07918	3.29883	0.0149223	0.306212				ENSDARG00000035519	-0.432421	6.94182	0.0169429	0.352066
ENSDARG00000057353	0.811778	5.20618	0.04789	1				ENSDARG00000052094	0.613037	4.82885	0.0149455	0.306341				ENSDARG00000017653	-2.06033	2.41343	0.0169563	0.352066
ENSDARG00000043796	-2.16576	2.38438	0.048268	1				ENSDARG00000097217	4.00691	0.104039	0.0149679	0.306452				ENSDARG00000089691	-5.95367	0.438378	0.0169604	0.352066
ENSDARG00000098103	0.504614	7.12835	0.048286	1				ENSDARG00000043010	0.470304	6.20228	0.0150499	0.307599				ENSDARG00000069627	-3.08888	1.24334	0.0169827	0.352066
ENSDARG00000096000	3.97853	1.40619	0.0483136	1				ENSDARG00000027234	-0.47808	5.85634	0.0150666	0.307599				ENSDARG00000035949	0.685299	5.07721	0.0169828	0.352066
ENSDARG00000059900	1.0692	4.85017	0.0483512	1				ENSDARG00000043237	-0.790905	4.20749	0.015075	0.307599				ENSDARG00000091712	-2.47639	1.76956	0.0169852	0.352066
ENSDARG00000099579	0.656655	5.81599	0.0484663	1				ENSDARG00000089800	0.627472	4.68341	0.0151753	0.309133				ENSDARG00000099486	-5.37097	0.103885	0.0169999	0.352066
ENSDARG00000026170	-0.905551	4.56981	0.0485497	1				ENSDARG00000045750	0.474638	6.09809	0.0152324	0.309133				ENSDARG00000007975	-0.530407	6.04059	0.0170549	0.35229
ENSDARG00000036316	-0.530363	7.80312	0.0486045	1				ENSDARG00000017398	1.1699	3.17211	0.015251	0.309133				ENSDARG00000063568	1.07098	3.37733	0.017069	0.35229
ENSDARG00000055475	-0.473707	8.44885	0.048702	1				ENSDARG00000075626	-2.08266	1.93308	0.0152716	0.309133				ENSDARG00000099970	0.336413	12.6471	0.0170763	0.35229
ENSDARG00000002506	-0.621031	6.79857	0.0487961	1				ENSDARG00000044415	-5.75222	0.131956	0.015282	0.309133				ENSDARG00000062137	0.55952	5.36933	0.0170875	0.35229
ENSDARG00000027183	-0.953202	4.65696	0.0489507	1				ENSDARG00000017722	5.75129	0.0560355	0.0153103	0.309133				ENSDARG00000059993	-2.59773	1.61399	0.01716	0.352707
ENSDARG00000104213	-4.98749	0.132531	0.0490251	1				ENSDARG00000052035	-3.78089	1.14411	0.0153192	0.309133				ENSDARG00000061095	1.89082	1.98927	0.0171803	0.352707
ENSDARG00000037415	1.82526	2.71766	0.0490419	1				ENSDARG00000096997	5.75128	0.0560355	0.0153251	0.309133				ENSDARG00000095802	-4.51847	0.844963	0.0171911	0.352707
ENSDARG00000041619	-0.443894	9.63374	0.0490427	1				ENSDARG00000078854	0.503155	5.6765	0.0153294	0.309133				ENSDARG00000044584	-1.10266	3.45939	0.0171918	0.352707
ENSDARG00000004114	1.79209	2.83322	0.0491403	1				ENSDARG00000097255	-1.29417	3.01996	0.0153299	0.309133				ENSDARG00000060661	0.460108	6.25347	0.0172038	0.352707
ENSDARG00000058270	0.743365	5.07016	0.0491876	1				ENSDARG00000098588	-1.24316	3.52846	0.0153386	0.309133				ENSDARG00000019530	-0.445193	6.74372	0.0172274	0.352797
ENSDARG00000020328	0.472687	8.82243	0.0491897	1				ENSDARG00000042683	-5.69531	0.0933128	0.0153893	0.309809				ENSDARG00000097275	5.42741	0.109912	0.0173223	0.353676
ENSDARG00000104375	0.618275	5.98724	0.0492002	1				ENSDARG00000069540	-5.88741	0.062946	0.0154223	0.31013				ENSDARG00000040246	0.898081	3.97887	0.0173383	0.353676
ENSDARG00000004577	-1.63315	3.2303	0.0492135	1				ENSDARG00000062661	-2.61193	1.7781	0.0154751	0.310372				ENSDARG00000023058	0.438429	7.29222	0.017348	0.353676
ENSDARG00000099184	-0.96486	4.71522	0.0492164	1				ENSDARG00000074064	-0.516152	5.50258	0.0154753	0.310372				ENSDARG00000004074	0.779992	4.37133	0.0173597	0.353676
ENSDARG00000102632	-0.460802	10.4045	0.0492529	1				ENSDARG00000071212	-1.494	2.36427	0.0154859	0.310372				ENSDARG00000025325	0.46385	6.11254	0.0173984	0.353676
ENSDARG00000101043	0.659434	7.5277	0.049369	1				ENSDARG00000015543	5.83614	0.0178305	0.0155134	0.310395				ENSDARG00000102569	0.988283	4.23876	0.0174087	0.353676
ENSDARG00000057556	-0.473411	8.33337	0.0494606	1				ENSDARG00000092124	-0.773005	4.07683	0.0155215	0.310395				ENSDARG00000017105	-1.00121	3.56302	0.0174133	0.353676
ENSDARG00000044605	-0.701952	5.48592	0.0497351	1				ENSDARG00000098551	-0.731165	4.68777	0.0155548	0.310718				ENSDARG00000079618	0.921441	4.04415	0.0174246	0.353676
ENSDARG00000041538	-1.6015	3.28741	0.0498915	1				ENSDARG00000069608	-0.440854	6.62384	0.0156271	0.311484				ENSDARG00000100596	-5.33703	0.0641511	0.0174965	0.354496
ENSDARG00000057921	-0.835366	4.79837	0.0499004	1				ENSDARG00000098066	3.57275	1.1674	0.0156277	0.311484				ENSDARG00000074258	0.59908	5.21086	0.0175036	0.354496
ENSDARG00000097447	2.76007	1.41049	0.0499708	1				ENSDARG00000056250	-0.326802	8.14621	0.0156455	0.311495				ENSDARG00000070929	-0.565182	6.03803	0.0175535	0.355031
ENSDARG00000102349	0.873764	4.77028	0.0500762	1				ENSDARG00000099118	0.644226	4.77399	0.0157135	0.312504				ENSDARG00000025397	1.56319	2.40391	0.0175687	0.355031
ENSDARG00000056092	1.24216	4.1187	0.0501473	1				ENSDARG00000069929	1.03783	3.53464	0.0157501	0.312888				ENSDARG00000057949	-1.57765	2.96771	0.0175999	0.35527
ENSDARG00000040926	-0.520855	6.80712	0.050189	1				ENSDARG00000020228	-0.415964	6.17385	0.0157982	0.313499				ENSDARG00000095241	1.88827	2.2281	0.0176414	0.355339
ENSDARG00000005210	1.07408	4.31025	0.0502293	1				ENSDARG00000098059	0.475185	6.27763	0.0158306	0.313797				ENSDARG00000079497	0.491575	6.56071	0.017642	0.355339
ENSDARG00000090195	1.43844	3.33196	0.0502685	1				ENSDARG00000036189	4.77773	0.523733	0.0159223	0.315209				ENSDARG00000017901	-0.653755	5.557	0.0177092	0.3563
ENSDARG00000062799	0.535079	6.15047	0.0503349	1				ENSDARG00000097503	-1.15192	3.0143	0.0159449	0.315209				ENSDARG00000101413	0.447141	6.10697	0.0177296	0.356321
ENSDARG00000101484	2.97062	1.35264	0.0504059	1				ENSDARG00000052011	-0.798636	4.01997	0.0159543	0.315209				ENSDARG00000055530	0.778894	4.41545	0.0177658	0.356658
ENSDARG00000030789	0.948475	4.54398	0.0504518	1				ENSDARG00000098330	-1.37851	2.62249	0.0159716	0.315209				ENSDARG00000036625	-0.467865	6.10318	0.0178811	0.358175
ENSDARG00000017037	-0.630333	5.6936	0.0504531	1				ENSDARG00000029431	-3.93696	0.103512	0.016074	0.316882				ENSDARG00000005526	-2.67676	1.17484	0.0179143	0.358175
ENSDARG00000059529	-2.19107	2.1524	0.0504899	1				ENSDARG00000063624	-0.612475	5.0278	0.0160942	0.316909				ENSDARG00000098512	0.952929	3.78722	0.0179548	0.358175
ENSDARG00000104149	1.05798	3.96421	0.0504981	1				ENSDARG00000075813	0.643577	5.27626	0.0161104	0.316909				ENSDARG00000074487	-5.70585	0.274402	0.0179615	0.358175
ENSDARG00000077224	-1.07598	4.04588	0.0505314	1				ENSDARG00000077034	-1.69836	3.17912	0.016184	0.317555				ENSDARG00000088383	-0.390147	7.4638	0.018	0.358175
ENSDARG00000022260	-1.7074	3.27731	0.0505542	1				ENSDARG00000070119	0.717602	5.0977	0.0161886	0.317555				ENSDARG00000087657	0.511706	7.56261	0.0180214	0.358175
ENSDARG00000089828	0.83319	4.98219	0.0505718	1				ENSDARG00000011449	0.871336	4.09368	0.0162025	0.317555				ENSDARG00000071150	0.366958	7.19937	0.0180253	0.358175
ENSDARG00000104185	1.27805	3.89652	0.050595	1				ENSDARG00000035608	-0.482642	6.169	0.016225	0.317555				ENSDARG00000089683	-5.52687	0.172313	0.0180366	0.358175
ENSDARG00000056184	1.08773	4.04804	0.0505998	1				ENSDARG00000021812	-0.466385	5.81309	0.0162312	0.317555				ENSDARG00000087647	0.506758	5.81006	0.0180454	0.358175
ENSDARG00000097952	5.14152	0.0755265	0.0506569	1				ENSDARG00000098635	0.373312	6.75271	0.0162561	0.317698				ENSDARG00000101094	-0.65249	4.98027	0.018067	0.358175
ENSDARG00000095857	3.58902	0.600465	0.0506601	1				ENSDARG00000046133	0.870752	3.67127	0.0163051	0.318311				ENSDARG00000075017	3.13431	0.980105	0.0180863	0.358175
ENSDARG00000069043	-1.74311	3.09017	0.050697	1				ENSDARG00000053644	-1.99602	1.47576	0.0164358	0.320515				ENSDARG00000095695	-1.19882	3.33242	0.0181095	0.358175
ENSDARG00000094809	3.956	1.01377	0.0507138	1				ENSDARG00000034092	1.35624	2.60777	0.0164631	0.320701				ENSDARG00000038669	-1.40474	3.93271	0.0181547	0.358175
ENSDARG00000097825	1.81374	2.90483	0.0507936	1				ENSDARG00000027310	1.55728	2.32294	0.0164987	0.32105				ENSDARG00000102349	0.676998	5.12725	0.0181642	0.358175
ENSDARG00000103537	5.14581	0.0769246	0.0508133	1				ENSDARG00000075818	-3.46389	0.853569	0.0165444	0.321593				ENSDARG00000019726	0.729361	5.35882	0.018169	0.358175
ENSDARG00000016048	-2.08132	2.40752	0.0508977	1				ENSDARG00000028327	-0.627795	5.15065	0.0166028	0.322159				ENSDARG00000023940	0.573663	5.92526	0.0181882	0.358175
ENSDARG00000099101	0.99268	4.22034	0.0510682	1				ENSDARG00000098880	0.353699	7.3657	0.0166157	0.322159				ENSDARG00000102762	-5.33602	0.0649865	0.018191	0.358175
ENSDARG00000028000	-0.508811	8.05364	0.0511413	1				ENSDARG00000078315	0.673362	4.46411	0.0166374	0.322159				ENSDARG00000058958	-5.93566	0.479035	0.0182573	0.358175
ENSDARG00000018653	0.825732	4.68573	0.0512257	1				ENSDARG00000090752	-0.378938	6.46405	0.016645	0.322159				ENSDARG00000090371	-5.40446	0.110528	0.0182837	0.358175
ENSDARG00000051857	-1.85955	3.18861	0.0513581	1				ENSDARG00000075881	-1.14098	3.29382	0.0166867	0.3226				ENSDARG00000094204	-0.568235	5.31213	0.0182844	0.358175
ENSDARG00000078815	1.10817	3.91113	0.0513997	1				ENSDARG00000098789	2.78003	0.925089	0.0167034	0.3226				ENSDARG00000052642	1.23385	3.66455	0.0182929	0.358175
ENSDARG00000027824	0.860206	5.05982	0.0514257	1				ENSDARG00000070495	1.0102	3.58554	0.0167683	0.323292				ENSDARG00000101569	0.405233	6.82415	0.0182973	0.358175
ENSDARG00000037122	0.604673	5.72497	0.0514305	1				ENSDARG00000014914	-0.339531	8.20305	0.0167751	0.323292				ENSDARG00000058108	1.06511	4.24926	0.0183519	0.358175
ENSDARG00000095634	-4.99279	0.133843	0.0514412	1				ENSDARG00000103843	-3.38844	0.818534	0.0168183	0.323779				ENSDARG00000009870	0.797769	4.25753	0.0183712	0.358175
ENSDARG00000103666	2.71293	2.51031	0.0515328	1				ENSDARG00000070478	-0.906251	3.60208	0.0169519	0.326003				ENSDARG00000099547	0.582378	5.55145	0.0183732	0.358175
ENSDARG00000004059	3.61901	0.960446	0.0515474	1				ENSDARG00000102452	-0.558486	5.33436	0.0170037	0.326651				ENSDARG00000009477	-0.884663	4.64867	0.018377	0.358175
ENSDARG00000026582	0.488674	7.12109	0.0516458	1				ENSDARG00000063253	0.453882	6.32398	0.0171692	0.32842				ENSDARG00000018611	-2.40962	1.86459	0.018385	0.358175
ENSDARG00000059406	-0.954205	4.55411	0.0517547	1				ENSDARG00000057017	-5.66688	0.060662	0.0172032	0.32842				ENSDARG00000059604	0.543043	5.57757	0.0184011	0.358175
ENSDARG00000026053	-0.792625	4.88529	0.0518638	1				ENSDARG00000079620	-0.549647	5.0933	0.0172293	0.32842				ENSDARG00000079811	-1.29504	3.40671	0.0184075	0.358175
ENSDARG00000102520	5.1498	0.0783226	0.0518654	1				ENSDARG00000042929	1.07794	3.10082	0.0172365	0.32842				ENSDARG00000103739	0.776672	4.49365	0.01843	0.358232
ENSDARG00000105324	-5.16136	0.211042	0.0518678	1				ENSDARG00000074560	1.03074	3.39099	0.0172429	0.32842				ENSDARG00000021483	0.406927	6.48524	0.0184795	0.358444
ENSDARG00000010160	-0.505071	7.60429	0.0518899	1				ENSDARG00000100588	-0.441354	6.5669	0.0172585	0.32842				ENSDARG00000039987	0.408355	8.08531	0.018553	0.358444
ENSDARG00000096991	1.23246	3.65327	0.0518986	1				ENSDARG00000068421	0.901658	3.62489	0.0172685	0.32842				ENSDARG00000040926	-0.378348	7.07392	0.0185684	0.358444
ENSDARG00000077609	-5.20746	0.215454	0.0519164	1				ENSDARG00000103800	-0.33976	7.93707	0.0172959	0.32842				ENSDARG00000063635	0.4857	6.19637	0.0185746	0.358444
ENSDARG00000006196	-0.700032	5.26426	0.0521283	1				ENSDARG00000076920	-0.671148	4.3538	0.0173019	0.32842				ENSDARG00000091728	-1.71767	2.21047	0.0185767	0.358444
ENSDARG00000007708	-0.440019	8.09578	0.0521991	1				ENSDARG00000062880	0.735539	4.74929	0.0173106	0.32842				ENSDARG00000067950	0.696383	5.32386	0.0185916	0.358444
ENSDARG00000059048	1.00314	4.72257	0.0522156	1				ENSDARG00000022795	1.25029	3.09025	0.0173134	0.32842				ENSDARG00000006719	0.428727	6.40319	0.0186369	0.358444
ENSDARG00000099377	1.51144	3.01692	0.0522343	1				ENSDARG00000056145	2.99356	0.705522	0.017314	0.32842				ENSDARG00000070590	0.719652	4.53957	0.0186431	0.358444
ENSDARG00000010400	0.704049	5.73531	0.0523003	1				ENSDARG00000042520	-1.09847	3.70771	0.017363	0.329004				ENSDARG00000006052	-2.84675	1.46944	0.0186476	0.358444
ENSDARG00000059629	-0.751942	4.91694	0.0523119	1				ENSDARG00000042627	-0.701423	4.6526	0.0174769	0.330815				ENSDARG00000100407	-0.697269	4.82298	0.0186637	0.358444
ENSDARG00000018266	-2.29657	1.79174	0.0524154	1				ENSDARG00000040334	-0.337019	7.94452	0.0175377	0.331534				ENSDARG00000036008	-0.365485	7.206	0.0186677	0.358444
ENSDARG00000035871	-0.468004	8.02196	0.0524375	1				ENSDARG00000063631	0.642501	5.05064	0.0175606	0.331534				ENSDARG00000006220	-2.81359	1.14609	0.0186753	0.358444
ENSDARG00000094577	0.868629	4.58086	0.0524612	1				ENSDARG00000075054	-2.76975	0.89413	0.0175699	0.331534				ENSDARG00000026941	0.813651	4.21234	0.0186972	0.35849
ENSDARG00000104924	2.2614	2.33434	0.0525043	1				ENSDARG00000005186	0.404302	6.19787	0.0176388	0.332486				ENSDARG00000056491	-0.650521	4.82566	0.0187867	0.359599
ENSDARG00000044513	-1.2901	3.97343	0.0525271	1				ENSDARG00000077357	-0.920113	3.49904	0.01771	0.33348				ENSDARG00000011583	0.610304	5.79669	0.0187942	0.359599
ENSDARG00000061095	2.30793	2.52967	0.0526912	1				ENSDARG00000096232	-5.60757	-0.00793599	0.0177862	0.334314				ENSDARG00000015891	-0.611429	5.28872	0.0188608	0.360496
ENSDARG00000089129	-2.72877	1.26846	0.0527282	1				ENSDARG00000039878	0.510115	5.45943	0.0177913	0.334314				ENSDARG00000078391	0.644722	4.93158	0.0189269	0.361074
ENSDARG00000045605	-5.20784	0.245062	0.0527881	1				ENSDARG00000023303	-0.467708	5.78138	0.0178317	0.334724				ENSDARG00000078247	-0.646316	5.00345	0.0189587	0.361074
ENSDARG00000004592	0.900715	4.75228	0.0528876	1				ENSDARG00000099936	-0.867604	4.44703	0.0178773	0.335157				ENSDARG00000077178	1.35982	2.94794	0.0190012	0.361074
ENSDARG00000058746	-0.648784	5.40868	0.0529125	1				ENSDARG00000012519	-0.389579	7.11018	0.0179005	0.335157				ENSDARG00000092746	-1.9779	2.27487	0.0190081	0.361074
ENSDARG00000061940	-2.77551	1.24273	0.0532061	1				ENSDARG00000099242	5.67314	0.037072	0.0179326	0.335157				ENSDARG00000033861	1.07582	3.61739	0.0190185	0.361074
ENSDARG00000035184	-2.10101	1.93159	0.0532078	1				ENSDARG00000057975	-5.66693	0.0866278	0.0179426	0.335157				ENSDARG00000100267	0.443552	5.97764	0.0190209	0.361074
ENSDARG00000009779	-0.508178	7.11365	0.053249	1				ENSDARG00000100821	0.721915	4.07038	0.0179475	0.335157				ENSDARG00000075192	0.609861	4.91539	0.0190287	0.361074
ENSDARG00000070256	-1.79023	3.49206	0.0533384	1				ENSDARG00000016623	0.454479	6.24835	0.0179916	0.335448				ENSDARG00000095955	-3.23973	1.006	0.0190713	0.361129
ENSDARG00000101961	1.04065	4.64005	0.0533501	1				ENSDARG00000101411	0.449616	8.13657	0.0180003	0.335448				ENSDARG00000053792	-0.9339	3.84084	0.0190841	0.361129
ENSDARG00000093885	-5.19038	0.251558	0.0533544	1				ENSDARG00000022763	-0.429917	6.06541	0.0180568	0.336154				ENSDARG00000077052	0.355641	7.70787	0.0191112	0.361129
ENSDARG00000077473	-2.39407	2.09523	0.0534712	1				ENSDARG00000098724	-1.36851	2.54685	0.0181141	0.336639				ENSDARG00000057854	-0.494696	5.67003	0.0191275	0.361129
ENSDARG00000014746	0.499433	7.1342	0.053485	1				ENSDARG00000104442	0.371642	7.88541	0.0181291	0.336639				ENSDARG00000025850	-0.39435	7.55638	0.01913	0.361129
ENSDARG00000057143	2.83469	1.5347	0.0537007	1				ENSDARG00000063332	0.764393	4.09239	0.0181604	0.336639				ENSDARG00000011000	0.443231	6.25172	0.0191786	0.361673
ENSDARG00000037064	-2.07826	2.77212	0.0537406	1				ENSDARG00000059695	-5.63699	-0.000974201	0.0181631	0.336639				ENSDARG00000003512	0.329623	8.42092	0.0192143	0.361942
ENSDARG00000063341	-1.27787	3.80841	0.053779	1				ENSDARG00000074644	1.36941	3.26443	0.018176	0.336639				ENSDARG00000095717	1.63825	2.40317	0.019235	0.361942
ENSDARG00000086302	-0.624992	5.62045	0.0538642	1				ENSDARG00000100887	-5.64066	-0.000294283	0.0182274	0.337243				ENSDARG00000091280	-2.96345	1.1932	0.019252	0.361942
ENSDARG00000094706	-3.13067	0.828332	0.0538644	1				ENSDARG00000089205	-3.24263	0.613243	0.0182908	0.338071				ENSDARG00000037318	-0.464832	5.84	0.0192805	0.362106
ENSDARG00000103112	-3.19961	0.868055	0.0538645	1				ENSDARG00000070581	4.12697	0.99451	0.0183232	0.338323				ENSDARG00000005481	-0.83735	3.9973	0.0193064	0.362222
ENSDARG00000023002	-3.0856	0.784546	0.053887	1				ENSDARG00000042934	-0.817161	4.81328	0.0184114	0.339605				ENSDARG00000042409	0.747144	5.56781	0.019349	0.362651
ENSDARG00000007614	-1.95831	2.68551	0.0539294	1				ENSDARG00000089838	-3.02886	0.508086	0.0184608	0.340003				ENSDARG00000003635	-5.48822	0.131803	0.0194018	0.363212
ENSDARG00000098458	-0.444026	8.65159	0.0539605	1				ENSDARG00000045411	-1.72168	2.45205	0.0184706	0.340003				ENSDARG00000025254	-0.888593	4.25136	0.0194185	0.363212
ENSDARG00000035686	1.96317	2.40717	0.0540426	1				ENSDARG00000038865	-0.729919	4.33146	0.0185555	0.341218				ENSDARG00000062135	0.651097	4.87511	0.0194553	0.363529
ENSDARG00000099444	-2.5834	1.35187	0.0541579	1				ENSDARG00000090431	0.5749	5.66059	0.0185932	0.341466				ENSDARG00000043665	-0.552834	5.45957	0.0194819	0.363655
ENSDARG00000019595	-2.97944	0.734581	0.0541993	1				ENSDARG00000016532	0.340478	7.48174	0.0186087	0.341466				ENSDARG00000053575	3.94828	0.430698	0.0195597	0.364441
ENSDARG00000006307	0.676031	5.22795	0.0543111	1				ENSDARG00000104149	0.717315	4.53994	0.0186258	0.341466				ENSDARG00000070038	-5.85428	0.410898	0.0195637	0.364441
ENSDARG00000052138	0.553384	7.37546	0.0544513	1				ENSDARG00000068274	0.434402	7.48792	0.0186535	0.341547				ENSDARG00000021351	0.343253	9.58174	0.0196277	0.365263
ENSDARG00000069920	-0.561486	5.82162	0.0545185	1				ENSDARG00000068996	-0.378612	6.72477	0.018668	0.341547				ENSDARG00000042115	0.683107	4.48024	0.0197116	0.366452
ENSDARG00000088615	-2.74803	1.23106	0.0546507	1				ENSDARG00000074372	0.624005	4.76524	0.0186997	0.341781				ENSDARG00000101270	0.469164	6.32858	0.0197509	0.366647
ENSDARG00000038302	-1.00528	4.1309	0.0546874	1				ENSDARG00000059529	-0.979742	3.40752	0.0187564	0.34247				ENSDARG00000056720	0.900898	4.05555	0.0197776	0.366647
ENSDARG00000031126	3.0487	1.62111	0.0548865	1				ENSDARG00000031600	-1.22972	3.23071	0.018782	0.342485				ENSDARG00000007245	0.546596	5.24372	0.019782	0.366647
ENSDARG00000070239	-4.98209	0.0998818	0.0549461	1				ENSDARG00000103658	0.357222	7.06905	0.0188058	0.342485				ENSDARG00000036721	-0.57911	5.08246	0.0198245	0.367064
ENSDARG00000088981	2.48947	2.06909	0.0549721	1				ENSDARG00000020450	0.333167	7.87383	0.0188141	0.342485				ENSDARG00000025147	-0.463066	7.13413	0.0198478	0.367125
ENSDARG00000087909	-4.97333	0.0968909	0.0551352	1				ENSDARG00000060322	2.77912	0.976748	0.0188695	0.343147				ENSDARG00000090837	-5.77352	0.370773	0.0198755	0.367266
ENSDARG00000014651	-1.33628	3.2676	0.0552143	1				ENSDARG00000087426	0.432715	6.47661	0.0189276	0.343858				ENSDARG00000023967	-0.34056	7.79626	0.0199336	0.367797
ENSDARG00000070849	-0.452934	7.93012	0.0552256	1				ENSDARG00000069476	-3.78418	0.0951322	0.0189839	0.344534				ENSDARG00000062052	0.904416	4.08582	0.0199443	0.367797
ENSDARG00000096821	-4.83916	0.0329989	0.0552879	1				ENSDARG00000087110	-1.02437	3.08346	0.0190645	0.345386				ENSDARG00000036186	0.358358	12.7173	0.0199828	0.368137
ENSDARG00000097333	-2.8067	1.2765	0.0552898	1				ENSDARG00000017446	0.397232	6.65571	0.0190714	0.345386				ENSDARG00000014430	-0.391882	6.59158	0.0200332	0.3686
ENSDARG00000006677	-2.05003	2.86029	0.0553375	1				ENSDARG00000105463	0.542676	5.35039	0.0190882	0.345386				ENSDARG00000062152	1.46994	2.59646	0.0200649	0.3686
ENSDARG00000043720	-4.83918	0.0329989	0.0553728	1				ENSDARG00000002037	-0.50828	5.30191	0.0191333	0.345688				ENSDARG00000075121	-1.6206	2.3787	0.0201142	0.3686
ENSDARG00000092725	-4.83918	0.0329989	0.0553879	1				ENSDARG00000079222	-3.3395	0.397162	0.0191432	0.345688				ENSDARG00000077352	0.889892	4.07935	0.0201279	0.3686
ENSDARG00000097938	-2.02939	2.55351	0.0553919	1				ENSDARG00000042725	-2.17992	1.50214	0.0191991	0.346351				ENSDARG00000073944	0.759515	4.91286	0.0201333	0.3686
ENSDARG00000037262	-3.21413	0.899162	0.0555766	1				ENSDARG00000023840	-0.852962	3.73756	0.0192512	0.346945				ENSDARG00000025504	-3.70117	0.830657	0.020155	0.3686
ENSDARG00000088689	3.06557	1.50346	0.0556189	1				ENSDARG00000097262	0.451244	5.71833	0.0193148	0.347684				ENSDARG00000099235	0.616628	4.97481	0.0201607	0.3686
ENSDARG00000070873	-0.804183	6.04564	0.0557856	1				ENSDARG00000091592	1.18623	3.24974	0.0193308	0.347684				ENSDARG00000034933	-1.17938	3.12068	0.0201686	0.3686
ENSDARG00000059039	-2.57184	1.52169	0.0557987	1				ENSDARG00000004680	-0.371209	6.61276	0.0194362	0.349217				ENSDARG00000096810	5.71877	0.297399	0.020233	0.369408
ENSDARG00000012504	-0.526826	6.6839	0.0559308	1				ENSDARG00000067673	0.680895	4.51117	0.0194547	0.349217				ENSDARG00000071491	2.58913	1.55652	0.02031	0.370446
ENSDARG00000103277	-1.41775	4.34203	0.0559378	1				ENSDARG00000058871	0.919918	3.98173	0.0195078	0.349823				ENSDARG00000005423	-0.3871	6.98936	0.0203686	0.371146
ENSDARG00000104267	0.55614	7.16922	0.0560034	1				ENSDARG00000079780	0.335533	8.70529	0.0196088	0.351143				ENSDARG00000012426	-0.469457	5.98623	0.0203991	0.371309
ENSDARG00000100485	-3.26935	0.917676	0.056083	1				ENSDARG00000061794	-0.45838	5.73005	0.0196203	0.351143				ENSDARG00000076318	-0.364601	7.66388	0.0204372	0.371309
ENSDARG00000051783	-0.429697	10.4775	0.0560967	1				ENSDARG00000097670	0.909733	4.42612	0.019681	0.351806				ENSDARG00000100497	1.0768	3.47685	0.0204383	0.371309
ENSDARG00000006125	0.460051	7.34188	0.0561633	1				ENSDARG00000097191	-1.01543	3.74856	0.0196963	0.351806				ENSDARG00000094214	0.935885	3.90861	0.0204898	0.371877
ENSDARG00000016375	1.1725	3.93006	0.0561786	1				ENSDARG00000039378	-1.16881	3.09584	0.0197478	0.352378				ENSDARG00000078604	0.366361	7.28772	0.0205442	0.372289
ENSDARG00000103371	-3.00396	0.746523	0.0561872	1				ENSDARG00000098585	-1.58683	2.28882	0.0197968	0.352903				ENSDARG00000057481	0.439666	5.99989	0.0205829	0.372289
ENSDARG00000089824	1.51523	3.44036	0.0562301	1				ENSDARG00000071215	-1.09115	3.06059	0.019894	0.354286				ENSDARG00000063475	0.9667	3.45107	0.0205933	0.372289
ENSDARG00000103787	0.516914	6.05336	0.0562911	1				ENSDARG00000054509	5.52766	-0.0533661	0.0199511	0.354501				ENSDARG00000043884	-0.919123	4.04772	0.0205937	0.372289
ENSDARG00000035415	-2.55605	1.68744	0.0562993	1				ENSDARG00000102249	0.64162	4.40925	0.0199863	0.354501				ENSDARG00000093899	3.21817	0.708792	0.0207511	0.374265
ENSDARG00000086493	1.4369	3.29964	0.0564991	1				ENSDARG00000069615	-5.57853	0.0132274	0.0199935	0.354501				ENSDARG00000087461	1.78726	2.34148	0.0207586	0.374265
ENSDARG00000073870	-0.887231	4.40815	0.0565401	1				ENSDARG00000058159	-0.463709	7.79171	0.0199992	0.354501				ENSDARG00000059925	0.761066	4.55278	0.0207727	0.374265
ENSDARG00000071671	-1.89237	2.97386	0.0566472	1				ENSDARG00000053457	-0.42534	6.9913	0.0200042	0.354501				ENSDARG00000043799	1.08222	3.38042	0.020799	0.374265
ENSDARG00000040741	-0.971518	4.85291	0.0569069	1				ENSDARG00000056152	1.20914	3.43898	0.0200674	0.355271				ENSDARG00000087636	0.338341	8.1888	0.020805	0.374265
ENSDARG00000092295	-3.377	0.463177	0.056925	1				ENSDARG00000100426	-0.701841	4.50575	0.0200898	0.355321				ENSDARG00000040001	0.328555	8.17029	0.020828	0.374312
ENSDARG00000068870	-2.26894	1.78114	0.0572128	1				ENSDARG00000061899	-1.55203	1.97706	0.0201218	0.355538				ENSDARG00000093999	-1.17117	3.29886	0.020938	0.375562
ENSDARG00000012593	0.583369	6.31259	0.0572604	1				ENSDARG00000041220	-5.2636	-0.276223	0.0201499	0.355686				ENSDARG00000099974	-2.15015	1.61408	0.0209384	0.375562
ENSDARG00000098667	-3.52107	0.516848	0.05728	1				ENSDARG00000090785	3.00792	0.708192	0.0202343	0.356821				ENSDARG00000095022	0.823864	4.59879	0.0209932	0.376176
ENSDARG00000104011	-0.497854	7.95605	0.0573365	1				ENSDARG00000101557	-1.19269	2.77174	0.0202739	0.356821				ENSDARG00000014963	-0.871751	3.96815	0.0210591	0.376382
ENSDARG00000075914	-0.741623	4.87626	0.0573532	1				ENSDARG00000017115	-0.692374	4.44108	0.0202925	0.356821				ENSDARG00000093549	-0.336058	9.76894	0.0210749	0.376382
ENSDARG00000097452	-1.05525	3.9589	0.0574017	1				ENSDARG00000069286	-1.26874	2.96495	0.0202932	0.356821				ENSDARG00000088298	-1.20327	3.27496	0.0210897	0.376382
ENSDARG00000013729	0.453851	7.49565	0.0574107	1				ENSDARG00000036678	-1.92986	1.78505	0.0203409	0.357311				ENSDARG00000038787	0.630149	4.95009	0.0210899	0.376382
ENSDARG00000057427	0.440978	7.92553	0.0574849	1				ENSDARG00000096398	-5.54614	-0.0510824	0.0204146	0.358257				ENSDARG00000077124	0.575055	5.09272	0.0211072	0.376382
ENSDARG00000003189	-0.528198	6.30498	0.0575524	1				ENSDARG00000101636	-0.891162	3.84424	0.0204441	0.358426				ENSDARG00000038072	2.65783	1.23585	0.021134	0.376493
ENSDARG00000057414	0.507712	6.08057	0.0576869	1				ENSDARG00000045598	-0.608972	4.57125	0.0206471	0.361635				ENSDARG00000075733	-1.09392	3.39891	0.02119	0.37691
ENSDARG00000104740	-4.83087	0.0465104	0.0577697	1				ENSDARG00000059412	3.17215	0.0659207	0.0207273	0.362687				ENSDARG00000042845	-0.696456	9.15359	0.0211985	0.37691
ENSDARG00000014592	0.648943	5.21728	0.057823	1				ENSDARG00000054890	-1.12899	3.5648	0.0207544	0.36281				ENSDARG00000018923	0.449154	7.49755	0.0212313	0.377127
ENSDARG00000005791	-0.468995	8.41673	0.0578388	1				ENSDARG00000103815	5.58221	-0.0119807	0.0208613	0.364157				ENSDARG00000043608	-0.440058	6.28276	0.0212744	0.377528
ENSDARG00000092162	-0.806558	4.86207	0.0579044	1				ENSDARG00000051970	0.520484	5.81689	0.0208801	0.364157				ENSDARG00000007184	0.482348	6.55599	0.0213375	0.378059
ENSDARG00000075626	-2.18037	1.94275	0.057966	1				ENSDARG00000070617	0.900694	3.42374	0.020892	0.364157				ENSDARG00000002710	0.332839	9.05721	0.0213491	0.378059
ENSDARG00000017119	0.667493	6.38888	0.0579778	1				ENSDARG00000093381	-1.40451	2.57802	0.0209245	0.364373				ENSDARG00000007553	3.98593	0.352587	0.0213832	0.378059
ENSDARG00000101560	-0.603275	5.79218	0.0579792	1				ENSDARG00000099891	5.66312	-0.0873264	0.0209772	0.364478				ENSDARG00000060680	0.41768	7.03082	0.0213867	0.378059
ENSDARG00000043077	-0.569973	5.8066	0.0581624	1				ENSDARG00000094763	5.56062	-0.0773242	0.0210004	0.364478				ENSDARG00000026448	-1.23174	3.26813	0.021414	0.378177
ENSDARG00000102433	1.98226	2.66257	0.058217	1				ENSDARG00000062049	-1.00957	3.11324	0.0210008	0.364478				ENSDARG00000044255	0.754585	4.29505	0.0214963	0.379266
ENSDARG00000003077	0.95632	4.55776	0.0582184	1				ENSDARG00000024276	-0.437057	6.10312	0.0210113	0.364478				ENSDARG00000019660	1.5009	2.82237	0.0215377	0.379354
ENSDARG00000035820	0.636648	5.58647	0.0582227	1				ENSDARG00000103284	-0.798611	4.04969	0.0210399	0.364625				ENSDARG00000095459	-0.706316	4.69178	0.0215599	0.379354
ENSDARG00000020241	-0.685832	5.11617	0.0583874	1				ENSDARG00000044628	-0.519064	5.61246	0.0210672	0.364748				ENSDARG00000056511	-2.73115	2.15644	0.0215634	0.379354
ENSDARG00000003444	-0.638545	5.44349	0.0584284	1				ENSDARG00000038112	3.81167	0.0681671	0.0211172	0.365263				ENSDARG00000030687	0.412011	6.5982	0.0215959	0.379563
ENSDARG00000076541	-2.9496	1.06534	0.0586117	1				ENSDARG00000102349	-0.815723	4.64972	0.0211718	0.365856				ENSDARG00000013125	-0.81994	4.36973	0.0216191	0.379606
ENSDARG00000010978	0.986152	5.02813	0.0586403	1				ENSDARG00000093411	-1.14456	3.16019	0.0212996	0.367713				ENSDARG00000061108	0.409568	6.92478	0.0216455	0.379706
ENSDARG00000091277	-2.42667	1.73719	0.0587532	1				ENSDARG00000098686	1.08371	2.89942	0.0213942	0.368994				ENSDARG00000038612	-2.95964	1.03864	0.0216745	0.379768
ENSDARG00000099764	-5.10781	0.191058	0.0587814	1				ENSDARG00000045540	-0.767202	4.49247	0.0214563	0.369712				ENSDARG00000105174	-5.79443	0.345639	0.0217077	0.379768
ENSDARG00000003020	1.76088	2.50187	0.0588397	1				ENSDARG00000040178	-0.935489	3.48186	0.0215385	0.370563				ENSDARG00000062263	-1.6855	2.22745	0.0217111	0.379768
ENSDARG00000089543	-0.592585	5.98129	0.0589301	1				ENSDARG00000092488	-0.482038	6.07865	0.0215468	0.370563				ENSDARG00000062199	0.91753	3.8138	0.0217684	0.380409
ENSDARG00000069245	2.56467	1.82387	0.0589846	1				ENSDARG00000053248	-0.963195	3.41532	0.0215938	0.370947				ENSDARG00000091930	5.41044	0.106962	0.0218137	0.380836
ENSDARG00000104370	-0.977746	4.19915	0.0591583	1				ENSDARG00000067605	0.614446	4.9428	0.0216622	0.370947				ENSDARG00000060126	-0.938271	4.77672	0.0218658	0.381278
ENSDARG00000074317	-1.64534	3.06696	0.0591629	1				ENSDARG00000022996	-0.691644	4.10317	0.0216869	0.370947				ENSDARG00000086551	0.661454	4.57054	0.0219064	0.381278
ENSDARG00000068991	5.00815	0.00656785	0.0591745	1				ENSDARG00000098161	-0.584604	5.20487	0.0216918	0.370947				ENSDARG00000091361	3.12266	1.25398	0.021919	0.381278
ENSDARG00000093608	-2.16016	2.23007	0.0593916	1				ENSDARG00000011998	-2.85973	0.78896	0.0217023	0.370947				ENSDARG00000036781	-1.199	3.11107	0.0219534	0.381278
ENSDARG00000063036	0.981224	4.02176	0.0594084	1				ENSDARG00000090854	2.32595	1.52388	0.0217099	0.370947				ENSDARG00000103924	-1.42022	2.87648	0.021981	0.381278
ENSDARG00000061444	-5.08038	0.181034	0.0595423	1				ENSDARG00000056108	-0.343759	7.80453	0.0217128	0.370947				ENSDARG00000078069	4.39154	0.697803	0.0220244	0.381278
ENSDARG00000016439	-2.59762	1.37009	0.0596693	1				ENSDARG00000074149	-0.359875	7.19824	0.0218186	0.372398				ENSDARG00000069728	1.00195	3.92382	0.0220389	0.381278
ENSDARG00000044613	-1.7163	3.91393	0.059711	1				ENSDARG00000073675	-3.94812	0.143638	0.021839	0.372398				ENSDARG00000063313	-1.10849	3.11658	0.0220521	0.381278
ENSDARG00000057331	-2.80207	0.966332	0.059714	1				ENSDARG00000078250	2.00901	2.35133	0.0218626	0.372448				ENSDARG00000079611	0.584099	5.69927	0.0221016	0.381278
ENSDARG00000045694	-0.686767	5.22017	0.0597646	1				ENSDARG00000099187	-0.98643	3.29563	0.0218889	0.372545				ENSDARG00000089413	0.457165	7.17974	0.0221021	0.381278
ENSDARG00000075054	-0.598964	6.00249	0.0597996	1				ENSDARG00000092816	0.791598	4.38188	0.0219478	0.373195				ENSDARG00000087394	0.496129	5.83796	0.0221212	0.381278
ENSDARG00000063003	0.784175	4.89995	0.0599071	1				ENSDARG00000020077	-0.62904	4.81462	0.0220263	0.374178				ENSDARG00000097315	-3.11009	1.16293	0.0221283	0.381278
ENSDARG00000058473	1.26101	3.44436	0.0600062	1				ENSDARG00000095142	1.94068	2.18787	0.0220748	0.37465				ENSDARG00000030665	0.454188	5.81956	0.0221454	0.381278
ENSDARG00000099554	4.00529	0.474522	0.0600252	1				ENSDARG00000099273	-0.771067	3.9567	0.0221234	0.374846				ENSDARG00000015611	-0.703847	4.53897	0.0221894	0.381278
ENSDARG00000039443	-2.75649	0.949638	0.0601034	1				ENSDARG00000062902	-2.47961	1.48014	0.0221279	0.374846				ENSDARG00000104437	-0.655355	4.76833	0.0222022	0.381278
ENSDARG00000060071	0.563058	6.95808	0.0601215	1				ENSDARG00000016256	0.442716	6.00381	0.0221799	0.375374				ENSDARG00000017195	-2.65692	1.31343	0.0222221	0.381278
ENSDARG00000062462	1.4861	2.98389	0.0601605	1				ENSDARG00000098644	0.324748	8.40158	0.0222686	0.376523				ENSDARG00000059235	-0.788206	4.27509	0.0222237	0.381278
ENSDARG00000068382	-5.02236	0.113474	0.0601654	1				ENSDARG00000104077	0.619232	4.45941	0.0223102	0.376874				ENSDARG00000009779	-0.404534	6.6734	0.0222549	0.381278
ENSDARG00000045105	0.892493	4.56445	0.0603453	1				ENSDARG00000099569	0.783263	4.42662	0.0224094	0.378196				ENSDARG00000028862	3.97522	0.364722	0.0222753	0.381278
ENSDARG00000008890	-1.81587	2.93303	0.0603483	1				ENSDARG00000062085	-0.46515	5.45094	0.0224664	0.378447				ENSDARG00000076826	0.426302	6.37351	0.0222758	0.381278
ENSDARG00000014480	2.4861	2.4833	0.0603769	1				ENSDARG00000079474	0.885382	3.53489	0.0224838	0.378447				ENSDARG00000105104	-2.63501	1.76848	0.0222785	0.381278
ENSDARG00000093549	-0.424195	8.9647	0.0604191	1				ENSDARG00000079388	0.340431	8.25253	0.0224953	0.378447				ENSDARG00000102119	4.22087	0.529033	0.0222969	0.381278
ENSDARG00000103889	-1.21748	3.75759	0.0605832	1				ENSDARG00000028552	0.333745	7.39153	0.0225156	0.378447				ENSDARG00000098303	2.14533	2.06549	0.0223532	0.381278
ENSDARG00000095800	-5.1341	0.202782	0.060903	1				ENSDARG00000089066	0.414103	5.89365	0.0225291	0.378447				ENSDARG00000104419	-0.357515	8.44765	0.0223582	0.381278
ENSDARG00000078001	-2.13829	2.01171	0.0610249	1				ENSDARG00000097893	-5.41162	-0.209574	0.022572	0.378747				ENSDARG00000011422	-2.75034	1.33017	0.022359	0.381278
ENSDARG00000038075	-0.538746	7.01871	0.0610656	1				ENSDARG00000055504	-0.642498	4.77051	0.0225889	0.378747				ENSDARG00000076176	0.958987	3.94453	0.0223802	0.381278
ENSDARG00000037514	-0.80823	5.01938	0.0611312	1				ENSDARG00000015551	-0.333295	10.0708	0.0226998	0.380059				ENSDARG00000100313	0.421259	6.92091	0.0224	0.381278
ENSDARG00000053158	-2.19103	2.25509	0.0611581	1				ENSDARG00000099235	0.672832	4.96093	0.0227093	0.380059				ENSDARG00000002300	-2.2721	1.9056	0.0224873	0.381817
ENSDARG00000001470	1.09269	3.92639	0.0612836	1				ENSDARG00000021948	0.357004	6.9816	0.0228156	0.381118				ENSDARG00000002231	-5.45802	0.152514	0.0225106	0.381817
ENSDARG00000098390	-2.1647	2.31601	0.0612838	1				ENSDARG00000027154	-0.436031	6.33451	0.0228275	0.381118				ENSDARG00000058389	-0.961298	3.61107	0.0225182	0.381817
ENSDARG00000102221	-1.9462	2.61713	0.061312	1				ENSDARG00000078598	1.49898	2.25978	0.0228484	0.381118				ENSDARG00000039162	-0.95678	4.37046	0.0225316	0.381817
ENSDARG00000005989	-0.71827	5.04416	0.0613124	1				ENSDARG00000062887	0.527948	5.50688	0.0228569	0.381118				ENSDARG00000079664	1.68884	2.29568	0.0225357	0.381817
ENSDARG00000058969	1.10871	4.09638	0.0613827	1				ENSDARG00000095695	-1.16169	3.2026	0.0229762	0.382753				ENSDARG00000076103	-0.36088	7.26863	0.022585	0.382105
ENSDARG00000077791	0.574847	5.99886	0.0613914	1				ENSDARG00000059067	-0.617003	4.85242	0.0230186	0.382932				ENSDARG00000069795	1.08885	3.50812	0.0225947	0.382105
ENSDARG00000101935	0.972013	4.4832	0.0616158	1				ENSDARG00000006251	-0.598627	5.0871	0.0230334	0.382932				ENSDARG00000104833	2.01526	2.1675	0.0226152	0.382105
ENSDARG00000099517	-0.887495	4.73004	0.0617135	1				ENSDARG00000104184	-5.44943	-0.102857	0.0230506	0.382932				ENSDARG00000056099	-1.35056	3.36749	0.0226567	0.38214
ENSDARG00000092135	-5.08898	0.155231	0.0618298	1				ENSDARG00000087303	-1.49321	3.1321	0.0230812	0.383089				ENSDARG00000079780	0.326411	9.01252	0.0226589	0.38214
ENSDARG00000020814	0.540664	6.82853	0.0618415	1				ENSDARG00000062971	-0.621054	4.92734	0.0233211	0.386714				ENSDARG00000090431	0.604235	6.13147	0.0227236	0.382521
ENSDARG00000099138	2.25307	2.03021	0.0618461	1				ENSDARG00000091726	-1.52622	2.37027	0.023416	0.38791				ENSDARG00000018494	-0.868747	4.23041	0.0227455	0.382521
ENSDARG00000078500	-1.06515	4.23296	0.0618572	1				ENSDARG00000087238	-0.74245	3.77155	0.0234532	0.38791				ENSDARG00000101677	-2.77035	1.55938	0.0227503	0.382521
ENSDARG00000052741	-1.92957	2.83899	0.0619927	1				ENSDARG00000105665	3.12969	0.503324	0.023475	0.38791				ENSDARG00000103027	-0.761829	4.46441	0.022772	0.382521
ENSDARG00000051756	-0.862821	4.71606	0.0620308	1				ENSDARG00000014587	-1.50001	2.58145	0.0234791	0.38791				ENSDARG00000014794	-0.573832	5.75698	0.0227857	0.382521
ENSDARG00000071576	-1.85809	3.38269	0.0620515	1				ENSDARG00000043102	-0.715943	3.9877	0.0236127	0.389258				ENSDARG00000070228	2.2175	1.61454	0.0228388	0.383061
ENSDARG00000078133	0.556695	6.20319	0.0621601	1				ENSDARG00000057481	0.466079	5.9992	0.0236305	0.389258				ENSDARG00000100508	0.691505	4.74773	0.022947	0.383444
ENSDARG00000042210	1.19429	3.57338	0.0621738	1				ENSDARG00000034178	-0.443079	5.54494	0.0236666	0.389258				ENSDARG00000037804	1.77733	2.02911	0.0229772	0.383444
ENSDARG00000100986	-1.26617	4.47164	0.0622322	1				ENSDARG00000054438	-0.948498	3.51654	0.0236678	0.389258				ENSDARG00000041083	3.94177	0.330981	0.0230008	0.383444
ENSDARG00000093862	-2.88144	1.10946	0.0622415	1				ENSDARG00000077583	-0.72004	4.5648	0.0236685	0.389258				ENSDARG00000053467	-0.35523	7.15383	0.0230227	0.383444
ENSDARG00000103543	-0.469784	9.60567	0.0622838	1				ENSDARG00000088801	0.764562	3.75529	0.0237854	0.38994				ENSDARG00000092191	-0.914427	5.79776	0.0230488	0.383444
ENSDARG00000020334	-0.637806	5.74637	0.0625324	1				ENSDARG00000020611	0.841231	3.83587	0.0237959	0.38994				ENSDARG00000089828	0.550399	6.83887	0.023063	0.383444
ENSDARG00000097808	-2.54773	1.6747	0.0625407	1				ENSDARG00000070059	-1.71298	1.69774	0.0238044	0.38994				ENSDARG00000024877	-0.682361	6.73013	0.0230675	0.383444
ENSDARG00000090600	-1.05509	4.33857	0.0625617	1				ENSDARG00000044809	1.38021	2.51955	0.0238132	0.38994				ENSDARG00000044155	-0.876565	3.76238	0.023082	0.383444
ENSDARG00000026616	3.42195	1.59501	0.062716	1				ENSDARG00000077329	0.388111	6.78212	0.0238179	0.38994				ENSDARG00000087538	-0.349411	7.36067	0.0230898	0.383444
ENSDARG00000069106	-2.635	0.877315	0.0629355	1				ENSDARG00000097596	1.21097	2.91845	0.0238516	0.390138				ENSDARG00000092488	-0.473157	5.74006	0.0230964	0.383444
ENSDARG00000029075	0.866171	5.20193	0.0630142	1				ENSDARG00000104487	-1.85841	1.64948	0.0239588	0.391279				ENSDARG00000019222	-0.560744	5.50255	0.0231069	0.383444
ENSDARG00000102380	1.37958	3.60982	0.0631661	1				ENSDARG00000041982	2.39544	1.58619	0.0239647	0.391279				ENSDARG00000016721	-0.326532	9.33188	0.0231124	0.383444
ENSDARG00000060978	0.582783	7.01286	0.0632244	1				ENSDARG00000045156	0.472315	5.95365	0.0240802	0.39281				ENSDARG00000090503	-1.54306	2.68586	0.0231406	0.383565
ENSDARG00000074839	0.57397	6.19888	0.0633915	1				ENSDARG00000022845	-0.612138	4.49765	0.0241403	0.393063				ENSDARG00000077217	4.13688	0.511447	0.0231679	0.383671
ENSDARG00000096791	-2.09083	2.02887	0.0634253	1				ENSDARG00000059475	-0.557165	5.58734	0.024152	0.393063				ENSDARG00000102695	-2.90736	1.14221	0.0232363	0.384457
ENSDARG00000010957	0.914388	4.40906	0.0635471	1				ENSDARG00000013670	-0.441223	5.94738	0.024161	0.393063				ENSDARG00000101393	-1.0689	3.46794	0.0232832	0.384557
ENSDARG00000011824	0.542671	6.02728	0.0635886	1				ENSDARG00000060096	-1.37433	2.27069	0.024193	0.393229				ENSDARG00000079949	0.403755	7.47088	0.023303	0.384557
ENSDARG00000023858	-0.831953	5.04491	0.0636509	1				ENSDARG00000104437	-0.630671	4.58683	0.0242278	0.39344				ENSDARG00000059817	0.895319	4.68814	0.0233052	0.384557
ENSDARG00000040295	-0.436815	10.8321	0.0639292	1				ENSDARG00000090408	-1.42743	2.41539	0.0244075	0.396003				ENSDARG00000053493	-0.480692	6.07193	0.0233963	0.384814
ENSDARG00000003395	0.81165	5.26194	0.0640808	1				ENSDARG00000089893	-0.469764	5.84364	0.0244616	0.39645				ENSDARG00000068242	5.69484	0.233134	0.0234264	0.384814
ENSDARG00000025855	-0.438222	7.21567	0.064217	1				ENSDARG00000071203	-0.960217	3.46109	0.0245085	0.39645				ENSDARG00000103843	5.67558	0.311523	0.0234345	0.384814
ENSDARG00000069249	0.612203	5.79271	0.0642745	1				ENSDARG00000053136	-0.39456	7.90454	0.0245124	0.39645				ENSDARG00000095852	5.69484	0.233134	0.0234478	0.384814
ENSDARG00000062511	-0.479938	6.43038	0.0644907	1				ENSDARG00000076495	1.11823	3.2976	0.0245229	0.39645				ENSDARG00000077134	0.617172	5.07021	0.0234559	0.384814
ENSDARG00000090783	-2.37497	1.9598	0.0644945	1				ENSDARG00000032079	-1.28566	2.64575	0.0246103	0.397299				ENSDARG00000027572	1.56257	3.07254	0.023456	0.384814
ENSDARG00000090697	-0.528336	7.48737	0.064581	1				ENSDARG00000088798	-1.26032	2.64622	0.0246194	0.397299				ENSDARG00000095536	2.07805	2.11192	0.0234967	0.384814
ENSDARG00000069290	-1.82059	2.85281	0.0646657	1				ENSDARG00000069765	0.363016	9.17674	0.0246822	0.397956				ENSDARG00000010531	-0.819032	4.34395	0.0235069	0.384814
ENSDARG00000055436	-1.25076	3.41448	0.0646822	1				ENSDARG00000010933	1.85876	1.71005	0.0247342	0.398439				ENSDARG00000019362	-0.814277	4.1828	0.0235096	0.384814
ENSDARG00000076202	-2.78246	0.95572	0.0646994	1				ENSDARG00000025147	-0.346572	7.0598	0.0247591	0.398484				ENSDARG00000090976	-0.635417	5.01683	0.0236028	0.385996
ENSDARG00000099411	-1.24647	3.79599	0.0648336	1				ENSDARG00000035852	-0.73234	4.30528	0.0247839	0.398513				ENSDARG00000100385	-0.759528	4.23265	0.0236295	0.386089
ENSDARG00000091398	1.66349	2.79486	0.0648659	1				ENSDARG00000091624	2.08959	1.30812	0.024805	0.398513				ENSDARG00000062305	0.525576	5.27178	0.0237581	0.387773
ENSDARG00000102229	0.808266	5.05994	0.0650224	1				ENSDARG00000096806	1.53795	2.26928	0.0248392	0.398708				ENSDARG00000044129	-0.726279	4.64299	0.0237749	0.387773
ENSDARG00000086017	4.0703	0.418777	0.0650421	1				ENSDARG00000045675	-0.812647	3.85921	0.0248952	0.399251				ENSDARG00000045074	-0.560921	5.76348	0.02383	0.388327
ENSDARG00000091092	1.66889	3.61921	0.0651244	1				ENSDARG00000035556	-0.940215	3.37107	0.0249283	0.399429				ENSDARG00000078847	-0.604561	6.6436	0.0238551	0.388392
ENSDARG00000088087	0.526037	6.20897	0.0651461	1				ENSDARG00000090104	-2.40413	2.12287	0.0249562	0.39952				ENSDARG00000010957	0.37666	7.93436	0.0239107	0.388436
ENSDARG00000053365	-0.449544	8.66628	0.0651702	1				ENSDARG00000100918	1.36479	2.30333	0.025007	0.399979				ENSDARG00000003208	1.19682	3.09933	0.0239161	0.388436
ENSDARG00000058949	-1.1523	3.75833	0.0653303	1				ENSDARG00000058381	-2.4895	1.11795	0.0250576	0.400002				ENSDARG00000040526	2.2808	1.27989	0.0239214	0.388436
ENSDARG00000058323	1.15322	4.03791	0.0654638	1				ENSDARG00000099227	-0.802165	4.17165	0.0250664	0.400002				ENSDARG00000013613	0.677701	5.04192	0.0239483	0.388518
ENSDARG00000090741	2.79435	1.70634	0.0655628	1				ENSDARG00000076988	-0.422889	6.17847	0.0250772	0.400002				ENSDARG00000093185	0.656499	5.77125	0.0239755	0.388518
ENSDARG00000055723	0.85138	4.52582	0.0655644	1				ENSDARG00000070472	0.403517	6.82457	0.025097	0.400002				ENSDARG00000010784	0.371595	7.17845	0.0240087	0.388518
ENSDARG00000079253	0.676679	5.81929	0.0657331	1				ENSDARG00000087196	1.4088	2.31958	0.0252237	0.401666				ENSDARG00000063631	0.477792	5.69875	0.0240316	0.388518
ENSDARG00000099572	-0.552603	7.51304	0.0659624	1				ENSDARG00000062271	0.776876	4.24441	0.0253717	0.403453				ENSDARG00000068138	1.47121	2.7277	0.0240323	0.388518
ENSDARG00000087873	-1.28355	3.49354	0.0661608	1				ENSDARG00000005004	-3.09563	1.21445	0.0253806	0.403453				ENSDARG00000016649	-0.812791	4.18491	0.0241145	0.389391
ENSDARG00000069186	-3.00483	1.13958	0.0662088	1				ENSDARG00000105223	-2.02986	1.47368	0.0254923	0.404873				ENSDARG00000104517	-0.42729	6.00461	0.0241598	0.389391
ENSDARG00000040463	-1.04634	4.30005	0.0662091	1				ENSDARG00000013784	0.62803	4.3521	0.0256291	0.406652				ENSDARG00000058647	-1.1608	3.37681	0.0241658	0.389391
ENSDARG00000032553	-2.0372	3.54793	0.0663758	1				ENSDARG00000090836	-0.935146	3.23363	0.0256515	0.406652				ENSDARG00000012627	0.693738	4.90179	0.0241712	0.389391
ENSDARG00000056609	1.23265	3.73242	0.0663994	1				ENSDARG00000097576	0.623907	4.60062	0.0256719	0.406652				ENSDARG00000101285	0.815488	4.27104	0.0242247	0.389889
ENSDARG00000104344	3.5506	0.914826	0.0664526	1				ENSDARG00000100206	-0.567427	5.36079	0.0257098	0.406896				ENSDARG00000079516	0.444768	5.88389	0.0242446	0.389889
ENSDARG00000041400	-0.56113	5.7616	0.0665236	1				ENSDARG00000103889	-0.650011	4.24831	0.0258531	0.408804				ENSDARG00000037514	-0.599217	5.41722	0.0242702	0.38996
ENSDARG00000007382	0.667862	7.01526	0.0666303	1				ENSDARG00000088202	-5.30229	-0.268744	0.0259485	0.409605				ENSDARG00000102419	1.39528	2.5867	0.0243	0.390096
ENSDARG00000078266	-2.12689	1.72256	0.0666346	1				ENSDARG00000103540	-5.30319	-0.268599	0.0259562	0.409605				ENSDARG00000101332	-0.534388	5.22066	0.0243691	0.390795
ENSDARG00000060053	1.15937	3.63045	0.0666576	1				ENSDARG00000040650	-0.416784	5.74425	0.0259827	0.409605				ENSDARG00000042520	-0.809657	4.14901	0.0243861	0.390795
ENSDARG00000102794	-1.70271	2.717	0.0666611	1				ENSDARG00000060308	-0.786863	4.70366	0.0259945	0.409605				ENSDARG00000056407	-0.964097	3.89726	0.0244321	0.390872
ENSDARG00000051889	1.26839	3.82184	0.0667035	1				ENSDARG00000042848	-0.734873	4.14187	0.0260517	0.409793				ENSDARG00000087133	1.24941	3.32283	0.0244726	0.390872
ENSDARG00000038312	0.918466	4.93993	0.0667848	1				ENSDARG00000002576	-3.50884	0.887209	0.0260518	0.409793				ENSDARG00000032327	0.400612	6.44315	0.0244752	0.390872
ENSDARG00000088383	-0.509256	6.16848	0.0668618	1				ENSDARG00000058346	-5.3461	-0.156411	0.0260911	0.410055				ENSDARG00000063372	5.64904	0.304853	0.0244761	0.390872
ENSDARG00000091535	-2.10346	1.8948	0.0670195	1				ENSDARG00000077575	-5.44851	-0.202098	0.0261794	0.41087				ENSDARG00000096739	-5.67785	0.342987	0.0245073	0.391029
ENSDARG00000098184	-3.18244	1.23692	0.067105	1				ENSDARG00000054048	-5.34911	-0.155925	0.0261997	0.41087				ENSDARG00000018312	-0.692975	4.68552	0.0245379	0.391178
ENSDARG00000053746	0.908939	6.19494	0.0671838	1				ENSDARG00000001754	-0.774852	3.76252	0.0262112	0.41087				ENSDARG00000062359	-0.481423	6.03344	0.0246081	0.391957
ENSDARG00000077928	-2.92889	1.75825	0.0672256	1				ENSDARG00000012495	-0.667462	4.49813	0.0262885	0.411723				ENSDARG00000058444	0.646216	4.97543	0.0246825	0.392801
ENSDARG00000056178	2.73579	1.38843	0.0672761	1				ENSDARG00000058079	-0.528813	5.06555	0.0263502	0.412233				ENSDARG00000103953	0.402479	6.48933	0.0247924	0.394208
ENSDARG00000069129	-4.89596	0.0517399	0.0673194	1				ENSDARG00000079762	-0.57966	4.85379	0.0263773	0.412233				ENSDARG00000104302	-4.1895	1.10066	0.0248662	0.395039
ENSDARG00000015907	0.830451	4.49051	0.0673279	1				ENSDARG00000011571	-5.34863	-0.124161	0.0263919	0.412233				ENSDARG00000079777	-0.580577	5.94902	0.0249565	0.395582
ENSDARG00000079614	3.71081	0.836422	0.0673396	1				ENSDARG00000099871	2.09257	1.32919	0.0264738	0.412233				ENSDARG00000035452	0.719692	4.82553	0.0249755	0.395582
ENSDARG00000041165	-4.89597	0.0517399	0.0673592	1				ENSDARG00000034160	0.534476	5.82404	0.0264871	0.412233				ENSDARG00000077749	0.392953	6.49728	0.0249793	0.395582
ENSDARG00000016765	-0.877047	5.37756	0.0673811	1				ENSDARG00000014828	0.374383	6.12684	0.0264934	0.412233				ENSDARG00000068991	5.18772	-0.0417071	0.0249972	0.395582
ENSDARG00000079350	0.70397	5.06891	0.067472	1				ENSDARG00000071733	1.08203	2.77668	0.026512	0.412233				ENSDARG00000045527	0.831722	4.71131	0.0250376	0.395582
ENSDARG00000016200	-0.823414	4.40741	0.0674934	1				ENSDARG00000041505	-0.488518	5.6667	0.0265322	0.412233				ENSDARG00000069944	-5.76502	0.31756	0.0250462	0.395582
ENSDARG00000104629	-2.1096	2.18614	0.0675148	1				ENSDARG00000098566	1.90837	1.66479	0.0265465	0.412233				ENSDARG00000089862	1.28338	3.12209	0.0250547	0.395582
ENSDARG00000039880	-1.65089	3.30785	0.0675273	1				ENSDARG00000061061	0.702018	4.11084	0.026557	0.412233				ENSDARG00000063101	0.500364	5.53572	0.0250926	0.395582
ENSDARG00000086896	-0.63829	5.4751	0.0676631	1				ENSDARG00000061746	0.322578	6.98621	0.0265902	0.412233				ENSDARG00000075928	0.483932	5.81046	0.0250944	0.395582
ENSDARG00000013016	0.818512	4.82143	0.0676678	1				ENSDARG00000091348	0.295525	8.92202	0.0266161	0.412233				ENSDARG00000043483	-5.78062	0.262985	0.0251784	0.396565
ENSDARG00000079790	-0.980763	4.41119	0.0676788	1				ENSDARG00000077907	-2.06582	1.76345	0.0266177	0.412233				ENSDARG00000058413	-1.88417	1.98457	0.0252452	0.397277
ENSDARG00000024295	0.816867	4.74361	0.0676962	1				ENSDARG00000098746	-1.5356	3.05186	0.0267107	0.413317				ENSDARG00000104230	0.603017	5.48656	0.0252779	0.39745
ENSDARG00000025554	-0.814031	5.19536	0.0677348	1				ENSDARG00000098810	-0.363708	7.37918	0.0267659	0.413559				ENSDARG00000057719	-1.03604	3.79264	0.0253316	0.397475
ENSDARG00000041065	-0.54678	6.14547	0.0677797	1				ENSDARG00000008849	-0.87349	3.91568	0.0267721	0.413559				ENSDARG00000045437	-0.932058	3.75533	0.0253424	0.397475
ENSDARG00000090054	0.480307	6.90314	0.0678435	1				ENSDARG00000104850	-1.37399	2.50355	0.0267966	0.413583				ENSDARG00000037062	-3.53233	0.658609	0.0253445	0.397475
ENSDARG00000096624	-4.97437	0.111759	0.0678697	1				ENSDARG00000079024	-0.531502	5.01249	0.0268391	0.41374				ENSDARG00000058358	-0.354703	8.10963	0.0253739	0.397541
ENSDARG00000053222	0.740984	5.87332	0.0678752	1				ENSDARG00000060796	0.307063	7.7275	0.026865	0.41374				ENSDARG00000091287	3.66595	0.66634	0.025392	0.397541
ENSDARG00000074326	-4.97437	0.111759	0.0679073	1				ENSDARG00000069314	0.872883	3.34675	0.0268754	0.41374				ENSDARG00000074909	-1.80608	2.10095	0.0254524	0.397815
ENSDARG00000095566	-5.00454	0.107504	0.0679219	1				ENSDARG00000017439	0.396599	5.91462	0.0269097	0.413914				ENSDARG00000093112	3.3951	1.09719	0.0254654	0.397815
ENSDARG00000052497	0.793391	4.85671	0.06795	1				ENSDARG00000095351	-0.60961	4.56948	0.0269654	0.414417				ENSDARG00000037553	0.633757	5.02485	0.0254875	0.397815
ENSDARG00000098897	-0.537006	6.60642	0.0679733	1				ENSDARG00000008920	-0.75098	3.89968	0.0270045	0.414509				ENSDARG00000061735	0.331673	8.73732	0.0254974	0.397815
ENSDARG00000032780	0.836489	4.56048	0.0680943	1				ENSDARG00000099621	-0.910576	4.04326	0.0270328	0.414509				ENSDARG00000078890	0.390273	7.08147	0.0255179	0.397815
ENSDARG00000052954	0.869803	4.56687	0.0681069	1				ENSDARG00000044775	-2.48209	1.08656	0.0270515	0.414509				ENSDARG00000087749	0.539809	5.44128	0.0255855	0.398527
ENSDARG00000099380	-0.397979	9.49215	0.0681089	1				ENSDARG00000036005	-0.722365	4.15493	0.0270631	0.414509				ENSDARG00000099403	4.14629	0.39833	0.0257678	0.398527
ENSDARG00000071377	1.31337	4.04889	0.0682559	1				ENSDARG00000057468	0.404029	6.71009	0.0271498	0.415485				ENSDARG00000071087	-1.16291	3.60308	0.0257828	0.398527
ENSDARG00000053481	3.27358	1.74394	0.0682562	1				ENSDARG00000103643	0.648273	4.51457	0.0272408	0.415589				ENSDARG00000055100	-0.445216	6.4681	0.0258062	0.398527
ENSDARG00000097336	1.09824	4.20927	0.0683204	1				ENSDARG00000077569	-0.341867	6.56527	0.0272825	0.415589				ENSDARG00000078828	-0.47707	6.17931	0.0258137	0.398527
ENSDARG00000025189	1.71189	2.96938	0.0684154	1				ENSDARG00000092158	0.52401	5.52092	0.0272944	0.415589				ENSDARG00000043593	0.80277	3.94152	0.0258268	0.398527
ENSDARG00000060030	0.504444	6.12656	0.0684164	1				ENSDARG00000019311	1.85303	1.95844	0.0272972	0.415589				ENSDARG00000013044	-0.367643	6.97316	0.0258284	0.398527
ENSDARG00000054575	-4.93212	0.09865	0.0684291	1				ENSDARG00000070317	1.14696	3.02534	0.0273113	0.415589				ENSDARG00000062821	0.581278	4.95397	0.0258521	0.398527
ENSDARG00000092534	-4.93212	0.09865	0.0684479	1				ENSDARG00000074865	0.443122	6.31012	0.0273164	0.415589				ENSDARG00000104549	0.719542	4.75739	0.02588	0.398527
ENSDARG00000062995	-0.59474	6.03516	0.068462	1				ENSDARG00000052114	-1.00304	3.00297	0.0273178	0.415589				ENSDARG00000043148	0.329436	7.44025	0.0258858	0.398527
ENSDARG00000074675	0.668773	5.38259	0.0684852	1				ENSDARG00000024325	-0.677964	4.47918	0.0273611	0.415842				ENSDARG00000004636	0.535599	5.54419	0.0258867	0.398527
ENSDARG00000104887	-4.93211	0.09865	0.0684963	1				ENSDARG00000104834	-2.9392	0.988809	0.0273862	0.415842				ENSDARG00000078508	1.36527	2.9967	0.0258924	0.398527
ENSDARG00000018260	-4.99575	0.104517	0.0685481	1				ENSDARG00000063295	-1.45814	1.92753	0.0274035	0.415842				ENSDARG00000060259	1.67717	2.1357	0.0258927	0.398527
ENSDARG00000030687	0.529302	5.90515	0.0686397	1				ENSDARG00000097406	-3.70629	-0.0349971	0.02745	0.416198				ENSDARG00000056279	5.57758	0.234625	0.0259184	0.398527
ENSDARG00000102579	1.43517	2.96456	0.068643	1				ENSDARG00000022372	-5.072	-0.31412	0.0274776	0.416267				ENSDARG00000079840	0.342448	8.06997	0.0259363	0.398527
ENSDARG00000076473	-1.27466	4.78418	0.0686601	1				ENSDARG00000076776	2.70601	0.749175	0.0275039	0.416317				ENSDARG00000095634	-3.16458	0.946772	0.0259379	0.398527
ENSDARG00000014017	0.914885	4.60587	0.0687464	1				ENSDARG00000020080	0.598866	5.07771	0.0275958	0.41712				ENSDARG00000077138	-1.25019	3.52903	0.0259553	0.398527
ENSDARG00000054890	0.551251	6.64131	0.0688905	1				ENSDARG00000105201	0.360596	9.77561	0.0276032	0.41712				ENSDARG00000091266	-5.20736	0.00263508	0.0260068	0.398527
ENSDARG00000103025	-0.729331	5.7368	0.0690081	1				ENSDARG00000014113	-0.450647	5.83224	0.027632	0.417206				ENSDARG00000021239	0.399821	6.19186	0.0260345	0.398527
ENSDARG00000097368	1.85198	2.36968	0.069024	1				ENSDARG00000099743	0.703829	4.10056	0.0276629	0.417324				ENSDARG00000086960	1.41923	3.06937	0.0260821	0.398527
ENSDARG00000006754	-1.16821	3.92872	0.0690288	1				ENSDARG00000057491	0.487588	5.17943	0.0277133	0.417443				ENSDARG00000037410	1.02858	3.32622	0.0260955	0.398527
ENSDARG00000091079	-0.767721	4.71703	0.0691035	1				ENSDARG00000096922	0.583892	5.03209	0.027717	0.417443				ENSDARG00000101024	1.01442	4.23139	0.0261065	0.398527
ENSDARG00000097617	1.46796	3.56216	0.0691114	1				ENSDARG00000052154	0.646245	4.90787	0.0278444	0.419011				ENSDARG00000003795	-0.326182	9.33509	0.0261145	0.398527
ENSDARG00000074131	-0.570437	7.01704	0.0692464	1				ENSDARG00000069407	-1.3089	2.35953	0.0278695	0.41904				ENSDARG00000097078	3.76386	0.795475	0.0261244	0.398527
ENSDARG00000062448	2.62128	1.66974	0.0693015	1				ENSDARG00000016238	0.315213	6.96584	0.027919	0.419435				ENSDARG00000052121	-5.53073	0.23057	0.0261288	0.398527
ENSDARG00000096655	-2.54131	1.30966	0.0693264	1				ENSDARG00000018312	-0.832411	3.41903	0.0280777	0.421175				ENSDARG00000075858	0.887835	3.67172	0.0261416	0.398527
ENSDARG00000059163	-0.430155	11.5165	0.0693339	1				ENSDARG00000096701	-4.011	0.299963	0.0280815	0.421175				ENSDARG00000089054	0.788331	4.0492	0.0261644	0.398527
ENSDARG00000103993	-0.623103	6.84491	0.0693862	1				ENSDARG00000014474	-0.909054	3.54094	0.0281382	0.421645				ENSDARG00000067717	0.760237	5.10917	0.0261717	0.398527
ENSDARG00000013302	-2.75504	1.22344	0.0694022	1				ENSDARG00000000567	0.55236	4.73154	0.0281595	0.421645				ENSDARG00000074858	-0.459069	6.42325	0.0263013	0.400168
ENSDARG00000098350	1.14153	4.16716	0.0694372	1				ENSDARG00000090993	0.645712	4.27113	0.0282009	0.421718				ENSDARG00000068562	0.383003	6.83626	0.0265469	0.403571
ENSDARG00000038743	-0.515363	6.44608	0.0694553	1				ENSDARG00000011422	-0.846672	3.39987	0.0282111	0.421718				ENSDARG00000025206	0.503653	5.53316	0.0266165	0.404052
ENSDARG00000090116	-2.97555	0.71406	0.0695309	1				ENSDARG00000104868	0.353281	7.84547	0.0283757	0.423754				ENSDARG00000039669	-1.80081	2.30758	0.0266414	0.404052
ENSDARG00000104177	-0.553312	5.71494	0.0696824	1				ENSDARG00000076404	0.475135	5.79703	0.0283942	0.423754				ENSDARG00000013161	-0.766252	4.82087	0.0266446	0.404052
ENSDARG00000060222	0.655807	5.13828	0.0697399	1				ENSDARG00000039215	0.503406	5.73713	0.0284648	0.424458				ENSDARG00000076667	-0.444886	6.87398	0.0267316	0.405036
ENSDARG00000103811	-0.572646	5.8231	0.0698237	1				ENSDARG00000101689	-1.31618	2.21066	0.0285049	0.424705				ENSDARG00000098103	0.530164	7.47075	0.0267919	0.405063
ENSDARG00000097192	1.11772	4.02837	0.0700423	1				ENSDARG00000052537	0.705889	3.94512	0.0285797	0.425467				ENSDARG00000068640	0.402786	6.18677	0.0268003	0.405063
ENSDARG00000089362	-1.41665	7.42716	0.0700639	1				ENSDARG00000063293	1.83694	1.72447	0.0286801	0.42661				ENSDARG00000061644	0.628622	4.83971	0.0268292	0.405063
ENSDARG00000051852	1.17827	3.5973	0.0701479	1				ENSDARG00000098191	2.94377	0.495605	0.0287416	0.427051				ENSDARG00000075806	0.479631	5.89417	0.0268373	0.405063
ENSDARG00000041232	-0.481031	7.12776	0.0701622	1				ENSDARG00000100473	0.405675	6.06876	0.028757	0.427051				ENSDARG00000001929	-0.517838	5.4454	0.0268438	0.405063
ENSDARG00000102146	1.16051	5.71638	0.0702017	1				ENSDARG00000019742	4.08573	0.267004	0.0288373	0.427418				ENSDARG00000063097	0.889563	3.91549	0.0269746	0.406386
ENSDARG00000056166	-2.06074	3.12699	0.070222	1				ENSDARG00000094300	-0.432303	5.61661	0.0288609	0.427418				ENSDARG00000002758	0.566556	8.33477	0.0269931	0.406386
ENSDARG00000010745	-0.413535	7.91447	0.0702943	1				ENSDARG00000070625	0.455008	6.26704	0.0288749	0.427418				ENSDARG00000095184	-3.70378	1.07333	0.0269979	0.406386
ENSDARG00000003750	0.956908	4.23077	0.0703113	1				ENSDARG00000102550	0.788229	3.70584	0.0288764	0.427418				ENSDARG00000032885	2.73174	1.35475	0.0270515	0.40686
ENSDARG00000021086	1.85038	2.21855	0.0704846	1				ENSDARG00000062521	-0.479911	5.29809	0.0289483	0.427908				ENSDARG00000033614	0.472693	6.46389	0.0272027	0.408798
ENSDARG00000069830	-0.531303	5.91915	0.0704878	1				ENSDARG00000037116	-0.479367	6.55952	0.0289569	0.427908				ENSDARG00000010918	0.923484	3.91041	0.0272622	0.40929
ENSDARG00000100431	-0.489897	6.83195	0.0705804	1				ENSDARG00000087941	0.459131	6.1931	0.0291632	0.430604				ENSDARG00000063538	-0.373435	6.85998	0.02728	0.40929
ENSDARG00000069543	1.15092	3.84805	0.0705948	1				ENSDARG00000034940	-3.01721	0.648261	0.0292623	0.431714				ENSDARG00000088601	5.33001	-0.0102899	0.0273283	0.409679
ENSDARG00000019004	-0.56548	5.75793	0.0706528	1				ENSDARG00000018121	3.01633	0.325276	0.0293041	0.431788				ENSDARG00000061587	0.439861	5.71616	0.0274229	0.410762
ENSDARG00000025641	-1.71912	3.4356	0.0706546	1				ENSDARG00000058048	-1.04732	2.93647	0.0293151	0.431788				ENSDARG00000092358	5.58636	0.263566	0.0275212	0.411591
ENSDARG00000099860	-0.968822	4.15959	0.0706573	1				ENSDARG00000043593	-0.666108	4.15324	0.0293658	0.431921				ENSDARG00000069781	5.58636	0.263566	0.0275232	0.411591
ENSDARG00000098453	0.658031	5.26127	0.0709359	1				ENSDARG00000039601	0.60786	4.81566	0.0293765	0.431921				ENSDARG00000077650	0.43129	5.87978	0.027576	0.411763
ENSDARG00000056475	0.501113	7.42651	0.0710668	1				ENSDARG00000009930	-0.588033	5.11461	0.0293959	0.431921				ENSDARG00000087817	-5.67475	0.261631	0.0275795	0.411763
ENSDARG00000061737	0.690323	4.99428	0.0710871	1				ENSDARG00000016605	0.390811	6.2814	0.0294496	0.432074				ENSDARG00000038123	-1.0424	3.2204	0.0276056	0.411817
ENSDARG00000088136	1.68931	2.66396	0.0712276	1				ENSDARG00000068140	0.974572	3.36596	0.0294542	0.432074				ENSDARG00000013729	0.370436	7.95032	0.0277553	0.413714
ENSDARG00000089892	-2.19508	2.46408	0.0712887	1				ENSDARG00000002031	-0.544318	5.83238	0.029494	0.432308				ENSDARG00000026925	-1.65641	2.36417	0.0278713	0.414671
ENSDARG00000059053	0.67909	5.12014	0.0713595	1				ENSDARG00000040274	-1.37174	2.27932	0.0295336	0.432537				ENSDARG00000006526	-0.67451	4.89706	0.027886	0.414671
ENSDARG00000104030	0.616484	5.9195	0.0713745	1				ENSDARG00000077434	-0.616989	4.72447	0.0295665	0.432563				ENSDARG00000019335	0.462359	5.89951	0.0278873	0.414671
ENSDARG00000059549	-0.970845	3.99863	0.0713844	1				ENSDARG00000000588	0.844429	4.03805	0.0295833	0.432563				ENSDARG00000104007	-1.20492	2.88272	0.02793	0.41497
ENSDARG00000011932	-0.501608	6.57172	0.0714796	1				ENSDARG00000030402	5.36761	-0.258133	0.0296741	0.433418				ENSDARG00000101334	1.02048	4.24084	0.0279772	0.41512
ENSDARG00000100954	-1.52426	3.92605	0.0715671	1				ENSDARG00000012353	0.568751	4.86896	0.0296898	0.433418				ENSDARG00000087421	0.342609	8.04202	0.0279853	0.41512
ENSDARG00000062013	0.895542	4.55186	0.0716026	1				ENSDARG00000103505	-0.384391	6.06313	0.0297945	0.433907				ENSDARG00000052482	0.359173	7.10562	0.0280088	0.415132
ENSDARG00000103468	-2.79199	1.70258	0.0717661	1				ENSDARG00000079716	0.404641	6.32718	0.0297979	0.433907				ENSDARG00000101279	2.58381	1.30806	0.0280665	0.415651
ENSDARG00000052764	1.03379	4.29315	0.0718169	1				ENSDARG00000057527	0.930181	3.34285	0.0298328	0.433907				ENSDARG00000043081	-0.987754	3.96445	0.0281633	0.416537
ENSDARG00000003681	-0.402289	8.38026	0.0720149	1				ENSDARG00000062402	-0.947571	3.2358	0.0298493	0.433907				ENSDARG00000015065	-0.665537	5.6691	0.0281717	0.416537
ENSDARG00000001912	2.84003	1.09181	0.0720417	1				ENSDARG00000075964	-0.567939	4.79278	0.0298741	0.433907				ENSDARG00000059600	0.803016	4.79303	0.028299	0.418083
ENSDARG00000103659	-2.15563	1.81367	0.0720544	1				ENSDARG00000026784	0.380544	7.30167	0.029884	0.433907				ENSDARG00000093392	-1.94185	1.80975	0.0283455	0.418398
ENSDARG00000018553	-1.87706	2.81826	0.0720822	1				ENSDARG00000086405	0.672421	3.98541	0.0298915	0.433907				ENSDARG00000056075	-0.374917	7.02714	0.0283991	0.418398
ENSDARG00000037012	-0.440115	7.59884	0.0721148	1				ENSDARG00000088507	-0.97944	3.05515	0.0300105	0.435284				ENSDARG00000005775	0.323531	8.09387	0.0284219	0.418398
ENSDARG00000076334	1.32879	3.48383	0.0721408	1				ENSDARG00000099199	-1.04253	2.99537	0.0301489	0.436373				ENSDARG00000006029	-0.793753	4.3175	0.0284362	0.418398
ENSDARG00000009208	-1.33576	4.54081	0.0722462	1				ENSDARG00000021688	-5.27189	-0.20459	0.0301996	0.436373				ENSDARG00000028259	-1.04657	3.76801	0.0284686	0.418398
ENSDARG00000016022	1.47147	2.73808	0.0722488	1				ENSDARG00000090301	-0.609797	4.75228	0.0302202	0.436373				ENSDARG00000056045	-5.66417	0.235153	0.0284956	0.418398
ENSDARG00000043854	0.589514	5.73192	0.072318	1				ENSDARG00000019741	-5.27189	-0.20459	0.0302208	0.436373				ENSDARG00000024189	-0.694509	4.83658	0.0285253	0.418398
ENSDARG00000075132	-0.875746	4.56777	0.0723564	1				ENSDARG00000040615	0.620307	4.27407	0.0302359	0.436373				ENSDARG00000009685	-1.04531	4.02277	0.0285875	0.418398
ENSDARG00000020363	-1.98757	2.54249	0.0724631	1				ENSDARG00000036493	-0.626913	4.43272	0.0303117	0.436373				ENSDARG00000097428	-3.06801	0.676463	0.028595	0.418398
ENSDARG00000078569	-1.25293	3.74463	0.0725509	1				ENSDARG00000025034	0.295246	8.48049	0.0303174	0.436373				ENSDARG00000038500	1.28082	3.0649	0.0286042	0.418398
ENSDARG00000045487	-0.452189	8.53023	0.072634	1				ENSDARG00000032013	-0.309485	7.07676	0.030321	0.436373				ENSDARG00000042566	-0.335852	7.84506	0.0286418	0.418398
ENSDARG00000068421	-2.03201	1.93814	0.0727287	1				ENSDARG00000062370	-0.648609	5.22155	0.0303359	0.436373				ENSDARG00000056793	0.981314	3.67713	0.028668	0.418398
ENSDARG00000075621	-3.18216	0.331444	0.0728691	1				ENSDARG00000035949	0.439204	5.80416	0.0303503	0.436373				ENSDARG00000053453	0.453363	6.00087	0.0286909	0.418398
ENSDARG00000062297	3.42297	0.499219	0.0729024	1				ENSDARG00000057942	5.28797	-0.200576	0.0303513	0.436373				ENSDARG00000102773	0.445697	6.73141	0.028691	0.418398
ENSDARG00000070478	-1.96216	2.24003	0.0729629	1				ENSDARG00000099545	0.313053	7.33071	0.0304211	0.436839				ENSDARG00000061517	0.439677	5.91027	0.0286958	0.418398
ENSDARG00000057064	-1.8405	2.54427	0.0729638	1				ENSDARG00000100658	0.603291	5.09417	0.0304321	0.436839				ENSDARG00000059257	-1.71218	3.18949	0.0287391	0.418398
ENSDARG00000091660	2.39088	2.23255	0.0729961	1				ENSDARG00000079393	0.709322	4.23645	0.0305216	0.437614				ENSDARG00000069189	-0.848153	4.29024	0.0287436	0.418398
ENSDARG00000096578	0.592992	6.13522	0.0730302	1				ENSDARG00000078976	-0.672107	4.54113	0.0305981	0.437614				ENSDARG00000063621	2.55486	1.16236	0.028752	0.418398
ENSDARG00000032037	3.1201	1.03689	0.0730336	1				ENSDARG00000089717	0.330885	7.87843	0.0306044	0.437614				ENSDARG00000074695	-1.27467	3.19746	0.0287536	0.418398
ENSDARG00000007990	0.940156	4.32483	0.0730533	1				ENSDARG00000012426	-0.897959	3.29517	0.0306065	0.437614				ENSDARG00000104635	-1.18299	4.21721	0.028798	0.418711
ENSDARG00000057230	1.50928	2.99881	0.0730584	1				ENSDARG00000002020	-0.457979	5.47992	0.0306073	0.437614				ENSDARG00000002071	0.55385	4.90362	0.0288449	0.419062
ENSDARG00000086150	1.26329	3.96085	0.0730588	1				ENSDARG00000016138	-0.863862	3.48973	0.0307053	0.438668				ENSDARG00000099989	-1.38896	2.71276	0.028937	0.420016
ENSDARG00000038713	-1.46553	4.27867	0.0731076	1				ENSDARG00000102419	1.33255	2.94712	0.0307772	0.439348				ENSDARG00000028583	-0.557693	5.27009	0.0289612	0.420016
ENSDARG00000039435	-1.30625	3.19198	0.0732985	1				ENSDARG00000090889	-1.44279	2.44795	0.0308116	0.439469				ENSDARG00000040008	0.477467	5.3953	0.0289792	0.420016
ENSDARG00000095640	-2.78061	0.946896	0.0733292	1				ENSDARG00000005972	0.608276	4.6955	0.0308366	0.439469				ENSDARG00000104068	-0.449763	6.84655	0.0290632	0.4209
ENSDARG00000052942	0.753829	4.80537	0.0733601	1				ENSDARG00000076239	-0.620039	5.92147	0.0308587	0.439469				ENSDARG00000075354	1.76319	1.98875	0.0290942	0.421016
ENSDARG00000012388	-2.33781	2.55752	0.073428	1				ENSDARG00000102195	-0.50229	5.55899	0.0309946	0.441057				ENSDARG00000101618	0.738564	4.59596	0.0291629	0.421603
ENSDARG00000009544	-0.625466	5.91589	0.0735134	1				ENSDARG00000009822	1.36059	2.4167	0.0310271	0.441172				ENSDARG00000069250	-1.10894	3.24551	0.0291806	0.421603
ENSDARG00000021374	-0.518995	6.42178	0.0735674	1				ENSDARG00000013755	-2.02987	1.0721	0.0310668	0.441388				ENSDARG00000013505	0.582865	5.51456	0.0292646	0.421787
ENSDARG00000000567	0.903493	4.49394	0.0736366	1				ENSDARG00000104820	-0.292646	9.61158	0.0311194	0.441642				ENSDARG00000057583	0.425056	6.6287	0.0292712	0.421787
ENSDARG00000092372	-3.20466	0.369675	0.0736551	1				ENSDARG00000103777	1.27913	3.0152	0.0311556	0.441642				ENSDARG00000088817	0.949425	3.92222	0.0292719	0.421787
ENSDARG00000054055	-2.03626	2.04424	0.0738029	1				ENSDARG00000097456	-0.926417	3.68955	0.031158	0.441642				ENSDARG00000089720	-0.696602	4.81101	0.0293031	0.421787
ENSDARG00000062376	1.14829	3.92864	0.0738464	1				ENSDARG00000103553	-0.393062	5.86814	0.0312133	0.441666				ENSDARG00000096986	-4.28112	0.653442	0.0293083	0.421787
ENSDARG00000101310	2.44586	1.95689	0.0738648	1				ENSDARG00000018077	-1.22718	2.54619	0.0312355	0.441666				ENSDARG00000004436	-1.03074	3.34367	0.0293565	0.422149
ENSDARG00000044182	-0.469502	7.6367	0.0739318	1				ENSDARG00000056034	0.560753	4.70488	0.0312498	0.441666				ENSDARG00000030139	-0.514222	5.63504	0.029454	0.422972
ENSDARG00000043923	-0.757334	5.4508	0.0739581	1				ENSDARG00000025859	-0.683648	4.75618	0.0312741	0.441666				ENSDARG00000101297	0.470535	5.85715	0.0294598	0.422972
ENSDARG00000103638	2.3874	2.00794	0.0742473	1				ENSDARG00000093253	1.04033	3.27628	0.0313063	0.441666				ENSDARG00000096095	5.47144	0.152404	0.0295547	0.424002
ENSDARG00000090309	-0.452874	6.90152	0.0744025	1				ENSDARG00000092162	-0.86373	3.50556	0.0313064	0.441666				ENSDARG00000101700	-5.50093	0.222684	0.029581	0.424049
ENSDARG00000099312	0.623694	5.41036	0.0744151	1				ENSDARG00000040430	0.352421	7.34215	0.0313689	0.442201				ENSDARG00000018106	0.661957	5.09077	0.0296074	0.424095
ENSDARG00000010965	-0.762452	6.07314	0.0744369	1				ENSDARG00000052277	-1.19267	2.81621	0.0314851	0.44315				ENSDARG00000024771	-5.43991	0.180809	0.0296537	0.424228
ENSDARG00000054473	1.56242	3.04763	0.0744495	1				ENSDARG00000053609	0.606522	4.45037	0.0314853	0.44315				ENSDARG00000044612	-0.980135	3.60597	0.0296662	0.424228
ENSDARG00000076414	0.574122	6.84168	0.0744761	1				ENSDARG00000058949	-0.506622	5.39089	0.031595	0.444007				ENSDARG00000030095	-2.20462	1.69549	0.029686	0.424228
ENSDARG00000053241	-1.85127	2.60584	0.0745402	1				ENSDARG00000053257	-3.13358	0.279716	0.0316191	0.444007				ENSDARG00000055659	-2.34663	1.40656	0.0297241	0.424442
ENSDARG00000068367	-1.21917	3.77851	0.0745761	1				ENSDARG00000074074	-0.814502	3.68681	0.0316409	0.444007				ENSDARG00000077445	-0.859004	3.7733	0.0297515	0.424503
ENSDARG00000043701	-2.25046	2.09017	0.0746905	1				ENSDARG00000040085	-0.648916	4.62831	0.0316446	0.444007				ENSDARG00000061468	3.05399	0.83885	0.0297797	0.424575
ENSDARG00000036875	-0.396504	8.50485	0.0747411	1				ENSDARG00000070412	0.46327	5.95029	0.0317142	0.444639				ENSDARG00000038801	0.502285	5.42919	0.0298574	0.42486
ENSDARG00000099841	1.16206	3.92811	0.0747441	1				ENSDARG00000094133	0.410305	7.25968	0.0317611	0.444654				ENSDARG00000002131	0.343883	7.0364	0.0298678	0.42486
ENSDARG00000013266	-2.86681	0.657735	0.0747767	1				ENSDARG00000101234	0.309445	7.73942	0.0317645	0.444654				ENSDARG00000079004	0.338658	7.96915	0.029875	0.42486
ENSDARG00000040946	-2.613	1.14316	0.0747775	1				ENSDARG00000053624	0.369564	6.44125	0.0318098	0.444792				ENSDARG00000040255	-0.732972	4.35882	0.0298923	0.42486
ENSDARG00000033138	-0.862311	4.83618	0.0747823	1				ENSDARG00000053104	-1.26378	2.8669	0.0318452	0.444792				ENSDARG00000089844	0.732001	4.25498	0.0299323	0.424862
ENSDARG00000089924	-0.741845	4.90104	0.0748575	1				ENSDARG00000037978	-0.858532	3.58063	0.0318483	0.444792				ENSDARG00000038074	0.468019	6.04197	0.0299388	0.424862
ENSDARG00000079475	-0.528164	6.38747	0.0748662	1				ENSDARG00000090126	-3.96283	0.287252	0.0319226	0.445323				ENSDARG00000069453	5.48202	0.183824	0.0300279	0.425798
ENSDARG00000037318	0.545393	6.10352	0.0749162	1				ENSDARG00000018461	-1.08667	2.94312	0.0319356	0.445323				ENSDARG00000008767	0.480429	5.81982	0.0301356	0.426822
ENSDARG00000014201	2.1558	1.86746	0.0749162	1				ENSDARG00000089260	-0.853289	3.42645	0.0319798	0.445493				ENSDARG00000036793	1.47692	2.73448	0.0301523	0.426822
ENSDARG00000031198	1.22278	3.58263	0.0751417	1				ENSDARG00000089320	-0.966746	3.07578	0.0319972	0.445493				ENSDARG00000009637	-2.11752	2.48131	0.0301799	0.426822
ENSDARG00000071409	0.472312	6.41176	0.0751726	1				ENSDARG00000062445	-0.471233	5.27827	0.0320918	0.446282				ENSDARG00000061746	0.357266	7.11583	0.0302045	0.426822
ENSDARG00000041736	1.31163	3.56639	0.0751962	1				ENSDARG00000021309	-0.392964	5.87581	0.0321033	0.446282				ENSDARG00000055889	-3.94415	0.502116	0.0302165	0.426822
ENSDARG00000086789	-0.744761	5.79591	0.0752952	1				ENSDARG00000059231	-0.344522	6.99466	0.032186	0.447089				ENSDARG00000088062	-2.00611	2.20739	0.0302636	0.426874
ENSDARG00000053130	0.671642	5.91727	0.0753351	1				ENSDARG00000101593	1.81949	2.37335	0.0323145	0.44796				ENSDARG00000017108	0.848868	3.77132	0.0302831	0.426874
ENSDARG00000102159	-2.66031	1.57908	0.0754142	1				ENSDARG00000104626	2.62784	0.676911	0.0323225	0.44796				ENSDARG00000103479	0.380911	7.67676	0.0303333	0.426874
ENSDARG00000100162	-1.91757	2.42224	0.0754259	1				ENSDARG00000059035	-0.483823	6.58619	0.0323231	0.44796				ENSDARG00000045257	-1.59535	2.78333	0.0303394	0.426874
ENSDARG00000074565	-2.39806	1.87643	0.075514	1				ENSDARG00000035985	-0.531915	4.97146	0.0323722	0.448295				ENSDARG00000017504	-1.38683	2.60586	0.0303499	0.426874
ENSDARG00000056324	-2.77355	1.25733	0.0756256	1				ENSDARG00000104227	-0.654726	4.0314	0.0324452	0.448389				ENSDARG00000103681	-2.56756	1.11487	0.0303597	0.426874
ENSDARG00000100886	2.16503	1.95978	0.0756857	1				ENSDARG00000093382	-0.668739	5.15424	0.0324506	0.448389				ENSDARG00000070940	5.60672	0.122572	0.0304039	0.427168
ENSDARG00000091640	-2.62883	1.12841	0.0756882	1				ENSDARG00000044387	-2.60653	1.19718	0.0324535	0.448389				ENSDARG00000093106	4.25161	0.555846	0.0304338	0.42726
ENSDARG00000034210	-1.06036	3.72433	0.0757076	1				ENSDARG00000008131	0.506864	5.14267	0.0325521	0.449408				ENSDARG00000043404	-1.30984	3.11685	0.0304861	0.42741
ENSDARG00000100121	3.31014	0.855781	0.0757389	1				ENSDARG00000025302	0.425419	6.76057	0.032628	0.450112				ENSDARG00000058165	1.77875	2.21779	0.0305005	0.42741
ENSDARG00000008219	0.871292	8.30038	0.0758377	1				ENSDARG00000031693	-3.79019	0.0488939	0.0327558	0.45153				ENSDARG00000039966	-0.369541	7.1685	0.0305143	0.42741
ENSDARG00000017744	-1.84635	2.65732	0.0758788	1				ENSDARG00000058946	-1.21037	2.43789	0.0328838	0.452949				ENSDARG00000038635	-0.546261	5.04056	0.0305882	0.428118
ENSDARG00000014171	-1.18527	3.71451	0.0759001	1				ENSDARG00000001437	0.415972	6.02565	0.0329685	0.453769				ENSDARG00000018653	0.46985	6.00816	0.0306129	0.428137
ENSDARG00000091843	1.18139	4.81305	0.0759274	1				ENSDARG00000011459	0.584299	5.14336	0.0330257	0.454211				ENSDARG00000090787	1.49867	2.28544	0.0306502	0.428333
ENSDARG00000075732	4.88605	-0.0967955	0.0759616	1				ENSDARG00000055585	-0.695941	4.65255	0.0330997	0.454416				ENSDARG00000074796	1.26977	2.85982	0.0309156	0.430468
ENSDARG00000092124	-1.26344	3.75544	0.0760749	1				ENSDARG00000052787	-0.655928	4.38123	0.0331016	0.454416				ENSDARG00000068995	-0.360196	8.38058	0.0309213	0.430468
ENSDARG00000098164	-0.724764	5.03388	0.0761715	1				ENSDARG00000079029	-2.00544	2.20995	0.0331161	0.454416				ENSDARG00000097043	0.777806	4.49709	0.0309216	0.430468
ENSDARG00000058133	1.35398	3.21808	0.0761823	1				ENSDARG00000054533	0.532552	5.43287	0.0331828	0.454984				ENSDARG00000074518	-1.97196	2.3165	0.0309301	0.430468
ENSDARG00000044167	-0.783219	4.76174	0.0763178	1				ENSDARG00000090697	-0.41317	6.62626	0.0332113	0.45503				ENSDARG00000027078	0.504867	6.03906	0.0309312	0.430468
ENSDARG00000031044	0.659349	5.16715	0.0763358	1				ENSDARG00000069421	-0.490406	5.60364	0.0332974	0.455567				ENSDARG00000079312	0.439626	6.23772	0.0309438	0.430468
ENSDARG00000089043	-1.12198	3.99883	0.076357	1				ENSDARG00000033978	0.35351	6.74749	0.0333009	0.455567				ENSDARG00000077034	-1.50789	3.31089	0.0310443	0.430889
ENSDARG00000003469	-0.460554	7.2799	0.0764201	1				ENSDARG00000053166	0.635572	4.28851	0.0334758	0.457612				ENSDARG00000015863	-0.837375	3.73519	0.0310707	0.430889
ENSDARG00000080009	-0.542966	5.63081	0.0764565	1				ENSDARG00000017960	0.933012	3.58188	0.0336303	0.459377				ENSDARG00000078333	-1.42875	2.3368	0.0310872	0.430889
ENSDARG00000058865	-1.45678	3.30294	0.0765286	1				ENSDARG00000056805	-2.32001	1.09515	0.0336829	0.459748				ENSDARG00000045417	-0.579861	4.93136	0.0310968	0.430889
ENSDARG00000101368	-0.689542	5.06637	0.0767192	1				ENSDARG00000002897	-0.405988	5.59741	0.0337644	0.460347				ENSDARG00000074531	0.375436	7.95124	0.0311241	0.430889
ENSDARG00000044053	-0.464832	6.40365	0.0767365	1				ENSDARG00000043566	-0.9869	2.96635	0.033804	0.460347				ENSDARG00000068217	1.49753	2.82635	0.0311441	0.430889
ENSDARG00000014324	1.17098	3.35438	0.0767404	1				ENSDARG00000011049	-1.00585	2.94706	0.0338125	0.460347				ENSDARG00000075332	-3.83176	0.440645	0.0311512	0.430889
ENSDARG00000024317	-0.768223	4.62684	0.0767478	1				ENSDARG00000091402	-0.923702	3.69341	0.0338805	0.460347				ENSDARG00000014646	-0.576099	5.62256	0.0311742	0.430889
ENSDARG00000069538	1.17724	3.47817	0.0768364	1				ENSDARG00000059804	0.465716	5.3211	0.033888	0.460347				ENSDARG00000043624	0.888501	3.86832	0.0311854	0.430889
ENSDARG00000058413	-2.9298	1.32161	0.0768586	1				ENSDARG00000040009	-0.771863	4.08406	0.0338928	0.460347				ENSDARG00000097442	-1.91871	1.83907	0.0312223	0.431074
ENSDARG00000025974	0.975185	4.25376	0.0769182	1				ENSDARG00000079686	0.440876	5.79567	0.0339146	0.460347				ENSDARG00000103848	0.419233	6.09953	0.0312906	0.431173
ENSDARG00000018742	-0.535273	7.62601	0.0769265	1				ENSDARG00000103253	0.562475	4.94514	0.0339537	0.460347				ENSDARG00000090844	-2.21174	1.4001	0.0313027	0.431173
ENSDARG00000017474	0.990752	4.28586	0.0769464	1				ENSDARG00000052556	2.68659	0.782932	0.0339562	0.460347				ENSDARG00000008735	-0.384105	8.00857	0.0313206	0.431173
ENSDARG00000075802	-2.3431	1.38301	0.0770339	1				ENSDARG00000102411	3.18301	0.676098	0.0339983	0.460571				ENSDARG00000101479	-3.10976	2.94861	0.0313235	0.431173
ENSDARG00000099014	0.729765	5.00833	0.0770644	1				ENSDARG00000075984	3.64376	0.540578	0.0342299	0.462616				ENSDARG00000000516	-5.48065	0.191476	0.0314139	0.432094
ENSDARG00000078267	0.917361	4.4583	0.0771301	1				ENSDARG00000096850	-1.61496	1.8683	0.0342559	0.462616				ENSDARG00000042213	-1.01803	3.97921	0.0314983	0.432722
ENSDARG00000059423	0.677835	5.36182	0.0771476	1				ENSDARG00000101293	-0.970018	3.40927	0.0342612	0.462616				ENSDARG00000089553	0.798138	4.17259	0.031563	0.432722
ENSDARG00000101215	0.612118	6.04694	0.0771504	1				ENSDARG00000032516	-0.879232	3.8888	0.0342736	0.462616				ENSDARG00000095512	-0.824616	4.60754	0.0315976	0.432722
ENSDARG00000006128	0.684555	5.06912	0.0773083	1				ENSDARG00000097073	-1.71482	1.87614	0.0342781	0.462616				ENSDARG00000069160	-0.405752	5.89652	0.031615	0.432722
ENSDARG00000078654	-1.86526	2.44167	0.0774372	1				ENSDARG00000091306	0.340877	7.72269	0.0343029	0.462616				ENSDARG00000055938	-1.17795	3.07928	0.0316489	0.432722
ENSDARG00000079905	-0.440019	7.14952	0.0775828	1				ENSDARG00000079290	2.55648	1.31885	0.0343672	0.463136				ENSDARG00000069296	-5.54388	0.171915	0.0316673	0.432722
ENSDARG00000079306	0.588491	5.87429	0.0776187	1				ENSDARG00000006044	-0.833761	3.6045	0.0344403	0.463327				ENSDARG00000053370	-0.65251	4.63867	0.0316693	0.432722
ENSDARG00000092922	-4.77403	0.0280379	0.0776223	1				ENSDARG00000029368	0.31988	8.83835	0.0344494	0.463327				ENSDARG00000005565	2.59308	1.50952	0.0316725	0.432722
ENSDARG00000041792	-4.76833	-0.00954845	0.0778275	1				ENSDARG00000079622	-0.859099	3.49802	0.0344823	0.463327				ENSDARG00000002295	-5.51815	0.195696	0.0316756	0.432722
ENSDARG00000075720	1.78664	2.88789	0.0779318	1				ENSDARG00000022525	2.21153	1.45201	0.0344839	0.463327				ENSDARG00000016773	-5.06481	-0.0602972	0.0316954	0.432722
ENSDARG00000026198	-0.98705	3.97787	0.0779336	1				ENSDARG00000104412	-1.84437	1.99747	0.034574	0.464014				ENSDARG00000042925	-0.797002	3.8919	0.0317293	0.432863
ENSDARG00000043548	0.823509	4.87307	0.0779499	1				ENSDARG00000058771	0.395895	6.51219	0.0345865	0.464014				ENSDARG00000042249	0.498961	5.49389	0.0318064	0.433184
ENSDARG00000033566	2.4794	1.58055	0.0780651	1				ENSDARG00000104771	-0.686441	4.68976	0.0346209	0.464131				ENSDARG00000057011	-0.941834	3.73754	0.0318414	0.433184
ENSDARG00000094131	-4.8895	0.0835852	0.0780714	1				ENSDARG00000102538	-0.421938	5.58074	0.0346656	0.464386				ENSDARG00000005867	0.408837	6.47408	0.0318753	0.433184
ENSDARG00000104538	0.644871	5.38592	0.0780719	1				ENSDARG00000097839	-1.32876	2.35463	0.0346996	0.464438				ENSDARG00000053452	-1.56929	2.15412	0.0318868	0.433184
ENSDARG00000069441	2.15869	1.56473	0.0781093	1				ENSDARG00000035889	0.779272	3.62007	0.0347209	0.464438				ENSDARG00000028367	0.370642	7.47962	0.0319182	0.433184
ENSDARG00000013075	-1.03514	4.24127	0.0781656	1				ENSDARG00000104160	-5.23793	-0.211454	0.0347673	0.464713				ENSDARG00000070037	-0.659221	4.92567	0.0319225	0.433184
ENSDARG00000029944	-4.8197	0.0434957	0.0783351	1				ENSDARG00000096904	-5.20003	-0.218794	0.0348969	0.465791				ENSDARG00000098810	-0.364439	6.88507	0.0319269	0.433184
ENSDARG00000016074	1.22433	3.66703	0.0783883	1				ENSDARG00000103703	-5.20003	-0.218794	0.0348995	0.465791				ENSDARG00000090398	1.51127	2.5119	0.0319417	0.433184
ENSDARG00000027799	1.29374	3.81291	0.0784582	1				ENSDARG00000078533	5.2035	-0.252196	0.0349606	0.466262				ENSDARG00000016623	-0.404878	6.40949	0.0321027	0.43498
ENSDARG00000076274	-3.1061	0.308181	0.0784843	1				ENSDARG00000030938	1.0265	3.21284	0.0349901	0.466311				ENSDARG00000045442	-5.57513	0.17931	0.0321489	0.43498
ENSDARG00000045695	-1.4362	4.47899	0.0784974	1				ENSDARG00000042032	0.424299	5.9255	0.035133	0.467656				ENSDARG00000103203	-0.386445	6.72243	0.0321633	0.43498
ENSDARG00000078310	-0.757584	5.57501	0.0785968	1				ENSDARG00000104709	0.802483	3.80695	0.0351429	0.467656				ENSDARG00000016903	-0.499839	5.36644	0.0321689	0.43498
ENSDARG00000051993	-4.79045	0.032386	0.0786093	1				ENSDARG00000060093	0.297616	7.74319	0.0351872	0.467901				ENSDARG00000067639	-0.679724	4.63695	0.0322179	0.435321
ENSDARG00000008541	-1.61156	3.39681	0.0786847	1				ENSDARG00000027529	-1.09694	2.91328	0.0352511	0.468038				ENSDARG00000059857	-0.724717	4.30282	0.0322814	0.435436
ENSDARG00000067730	-2.79099	0.956838	0.0787951	1				ENSDARG00000043081	-0.94565	3.75145	0.0352533	0.468038				ENSDARG00000063341	-0.745108	4.19914	0.0322898	0.435436
ENSDARG00000042545	-1.73639	2.88139	0.0790859	1				ENSDARG00000092467	-0.368303	8.48706	0.0352752	0.468038				ENSDARG00000030116	-0.528661	5.93969	0.0322976	0.435436
ENSDARG00000028899	-4.88664	0.0645798	0.0791001	1				ENSDARG00000037256	-3.25594	0.268271	0.0353373	0.468518				ENSDARG00000035390	0.585086	5.83931	0.0323746	0.435843
ENSDARG00000001169	-2.20384	2.07663	0.0791468	1				ENSDARG00000100642	-0.571283	4.79997	0.0353699	0.468606				ENSDARG00000088362	-1.20925	2.76862	0.0323888	0.435843
ENSDARG00000034555	-0.913536	4.57114	0.0791837	1				ENSDARG00000062478	-0.881896	3.38227	0.0354443	0.469248				ENSDARG00000056732	-0.767763	4.14279	0.0324131	0.435843
ENSDARG00000070774	-2.17822	1.71257	0.0794426	1				ENSDARG00000055284	0.793228	3.5183	0.0354742	0.469299				ENSDARG00000105509	-0.804287	3.96263	0.0324228	0.435843
ENSDARG00000057635	-1.8619	2.05045	0.0794599	1				ENSDARG00000017703	0.610519	4.63714	0.0355546	0.469946				ENSDARG00000099616	-4.18418	0.59023	0.0324964	0.436203
ENSDARG00000042984	-2.3726	1.70011	0.07948	1				ENSDARG00000093159	-3.12593	0.212896	0.0355752	0.469946				ENSDARG00000089995	-5.04683	-0.100164	0.0324971	0.436203
ENSDARG00000073978	1.28595	3.36772	0.0796165	1				ENSDARG00000028389	-1.33266	2.31431	0.0356442	0.470514				ENSDARG00000044381	0.513121	5.19156	0.0325673	0.436825
ENSDARG00000005154	1.65132	2.85551	0.079634	1				ENSDARG00000038687	0.582267	4.61081	0.0356778	0.470613				ENSDARG00000101411	0.484997	7.08903	0.0326803	0.438021
ENSDARG00000067658	1.30513	3.33232	0.0796643	1				ENSDARG00000028748	0.323938	6.98468	0.0358438	0.472031				ENSDARG00000074345	-2.10124	1.68184	0.0327142	0.438155
ENSDARG00000039665	-1.32601	4.89022	0.0796882	1				ENSDARG00000097692	0.557962	5.36449	0.0358661	0.472031				ENSDARG00000056030	5.51872	0.0670565	0.0328991	0.440311
ENSDARG00000042527	-4.8833	0.080311	0.0797491	1				ENSDARG00000096859	1.30221	2.5345	0.0358839	0.472031				ENSDARG00000098746	-0.922534	3.89458	0.0329746	0.440999
ENSDARG00000076797	-4.8833	0.080311	0.079763	1				ENSDARG00000062916	-0.792608	4.44771	0.0359132	0.472031				ENSDARG00000013771	-0.699831	4.4119	0.0330159	0.44123
ENSDARG00000088251	1.08552	4.47438	0.0799109	1				ENSDARG00000005485	-2.84008	0.239363	0.0359159	0.472031				ENSDARG00000075606	0.556813	5.52551	0.0331744	0.443026
ENSDARG00000095586	-4.87719	0.0456212	0.0800097	1				ENSDARG00000094660	0.623247	4.29733	0.0359549	0.472199				ENSDARG00000006383	0.32372	7.44985	0.0332519	0.443658
ENSDARG00000097008	0.443348	9.64529	0.0801111	1				ENSDARG00000035438	3.28366	3.17856	0.0360419	0.472345				ENSDARG00000007179	-0.355026	6.80946	0.0332848	0.443658
ENSDARG00000100536	0.599132	5.4612	0.0801548	1				ENSDARG00000098605	0.817651	3.48049	0.0360579	0.472345				ENSDARG00000005191	-0.715063	4.80201	0.0333014	0.443658
ENSDARG00000026988	-2.0083	1.93131	0.0802144	1				ENSDARG00000011841	0.351637	6.47379	0.0360652	0.472345				ENSDARG00000026329	-0.933987	3.42834	0.0333184	0.443658
ENSDARG00000062753	2.38773	1.35876	0.0802875	1				ENSDARG00000054746	0.684051	4.80242	0.0360706	0.472345				ENSDARG00000053389	0.663993	4.36757	0.0333786	0.444126
ENSDARG00000094488	0.544678	6.98914	0.0803476	1				ENSDARG00000059404	-0.808428	3.87407	0.0361568	0.47313				ENSDARG00000100680	0.847168	4.22451	0.0334258	0.444126
ENSDARG00000006900	0.651795	4.98939	0.0803562	1				ENSDARG00000044001	-1.02091	2.84224	0.0362322	0.473773				ENSDARG00000003835	0.450992	6.58236	0.0334263	0.444126
ENSDARG00000009629	0.837874	4.93967	0.0804058	1				ENSDARG00000101118	0.661699	4.56512	0.0362881	0.473875				ENSDARG00000035468	1.31644	2.85183	0.0336517	0.446798
ENSDARG00000094837	1.36158	3.45226	0.0804066	1				ENSDARG00000097264	0.828871	3.79288	0.0363168	0.473875				ENSDARG00000074995	-0.476061	5.66287	0.0337107	0.447258
ENSDARG00000104906	1.2428	3.7602	0.0804899	1				ENSDARG00000098512	0.771529	3.72358	0.0363187	0.473875				ENSDARG00000068240	1.85961	1.94297	0.0337499	0.447438
ENSDARG00000079271	-2.5276	1.0705	0.0805921	1				ENSDARG00000041691	0.462829	7.35564	0.0365404	0.476423				ENSDARG00000014181	-0.582355	5.22872	0.0337731	0.447438
ENSDARG00000091116	2.5588	1.61467	0.0806294	1				ENSDARG00000094998	-2.75177	0.830535	0.036604	0.476909				ENSDARG00000058244	-5.37598	0.137474	0.0338218	0.447761
ENSDARG00000071082	-1.0446	3.81776	0.0807087	1				ENSDARG00000013110	0.333094	7.46569	0.0367623	0.478381				ENSDARG00000104295	0.340805	7.89922	0.0338601	0.447765
ENSDARG00000067701	-3.18316	1.25009	0.080711	1				ENSDARG00000091584	-1.88264	1.90905	0.0367994	0.478381				ENSDARG00000091234	-2.58262	2.48404	0.0338741	0.447765
ENSDARG00000041951	0.562463	5.61439	0.0807249	1				ENSDARG00000037910	0.520949	5.28245	0.0368079	0.478381				ENSDARG00000017910	-0.951237	3.47346	0.033898	0.447765
ENSDARG00000077371	-2.70346	0.93604	0.0808159	1				ENSDARG00000098716	-3.10583	0.22934	0.0368565	0.478381				ENSDARG00000044161	0.383011	6.73986	0.0339211	0.447765
ENSDARG00000079484	3.18747	0.81637	0.0808285	1				ENSDARG00000099841	0.619717	4.76658	0.0368618	0.478381				ENSDARG00000087887	0.989958	3.73618	0.0339441	0.447765
ENSDARG00000070844	-2.17512	2.06114	0.0809539	1				ENSDARG00000087753	0.869432	3.9945	0.0368783	0.478381				ENSDARG00000055969	-0.770721	3.9346	0.0341074	0.449595
ENSDARG00000102827	-0.999707	4.28038	0.0810976	1				ENSDARG00000062361	0.340786	6.52112	0.0369035	0.478381				ENSDARG00000088799	1.19531	3.15251	0.0342231	0.450635
ENSDARG00000036214	4.70933	-0.13846	0.0811354	1				ENSDARG00000035907	0.311718	8.76874	0.036929	0.478381				ENSDARG00000105277	1.37231	2.50939	0.0342836	0.450635
ENSDARG00000086819	-3.55182	0.557028	0.0812046	1				ENSDARG00000055066	-1.09892	2.81165	0.0369867	0.478785				ENSDARG00000089875	2.9315	1.00749	0.0342914	0.450635
ENSDARG00000039649	1.42782	3.15043	0.0812374	1				ENSDARG00000053493	-0.894952	3.91759	0.0370378	0.479103				ENSDARG00000061471	0.606624	4.79145	0.034308	0.450635
ENSDARG00000086960	1.6847	2.34164	0.0813719	1				ENSDARG00000091843	-3.97378	0.198116	0.0372131	0.480781				ENSDARG00000041060	-0.80618	4.23809	0.0343091	0.450635
ENSDARG00000041895	-0.571881	5.91847	0.0813771	1				ENSDARG00000014727	-0.547686	5.14631	0.037243	0.480781				ENSDARG00000098716	-3.365	0.533235	0.0343591	0.450969
ENSDARG00000040286	-0.748944	4.56692	0.0814086	1				ENSDARG00000009899	0.763274	3.91943	0.0372625	0.480781				ENSDARG00000088825	0.414406	7.37918	0.0344689	0.452067
ENSDARG00000099104	-0.388935	9.15222	0.0816547	1				ENSDARG00000098360	-0.346992	10.8979	0.0372739	0.480781				ENSDARG00000057826	-0.514055	5.11617	0.0345045	0.452067
ENSDARG00000090869	-2.7103	1.21349	0.0817237	1				ENSDARG00000104392	1.81704	1.41366	0.0373095	0.480896				ENSDARG00000078736	0.630825	4.79233	0.0345988	0.452067
ENSDARG00000102799	2.40879	1.99634	0.0817459	1				ENSDARG00000102472	-0.402562	6.59794	0.0373673	0.481079				ENSDARG00000059738	0.425618	6.33864	0.034616	0.452067
ENSDARG00000045414	-1.92884	2.29177	0.0817758	1				ENSDARG00000101967	-0.296242	8.60313	0.0374263	0.481079				ENSDARG00000037097	-0.679235	5.5457	0.0346642	0.452067
ENSDARG00000068551	0.724653	6.28195	0.08187	1				ENSDARG00000038095	-2.19116	1.27763	0.0374359	0.481079				ENSDARG00000074071	0.921352	3.93147	0.0346877	0.452067
ENSDARG00000071697	0.487198	6.99827	0.0819585	1				ENSDARG00000087822	0.292849	7.97491	0.0374403	0.481079				ENSDARG00000093323	-1.02441	3.87816	0.0347414	0.452067
ENSDARG00000091614	-2.13832	1.69292	0.0819702	1				ENSDARG00000094422	-1.2986	2.99451	0.0374888	0.481079				ENSDARG00000042529	-2.24119	1.53838	0.0347488	0.452067
ENSDARG00000092337	-1.91905	2.82214	0.0819802	1				ENSDARG00000062077	5.12585	-0.38422	0.0375539	0.481079				ENSDARG00000009871	-0.827679	3.8173	0.0347762	0.452067
ENSDARG00000001906	-2.24505	1.37009	0.0820964	1				ENSDARG00000008573	0.399672	6.36923	0.0375786	0.481079				ENSDARG00000096983	-3.16573	0.79188	0.0347846	0.452067
ENSDARG00000061372	-0.9216	4.90598	0.0824118	1				ENSDARG00000097573	5.12586	-0.38422	0.0375789	0.481079				ENSDARG00000100564	0.731793	4.33445	0.034817	0.452067
ENSDARG00000089588	-2.23244	1.73204	0.0824262	1				ENSDARG00000094048	5.12587	-0.38422	0.0376018	0.481079				ENSDARG00000040314	0.580291	4.73556	0.0348223	0.452067
ENSDARG00000094406	1.99753	1.6739	0.0826232	1				ENSDARG00000060029	-1.03385	3.02766	0.0376209	0.481079				ENSDARG00000038075	-0.381366	7.80594	0.0348368	0.452067
ENSDARG00000100620	0.761189	4.99479	0.0827307	1				ENSDARG00000102333	-1.04397	3.02864	0.0376516	0.481079				ENSDARG00000069283	-0.928971	3.46485	0.0348374	0.452067
ENSDARG00000001754	1.05612	4.11051	0.0827493	1				ENSDARG00000089814	-0.721681	4.45675	0.0376538	0.481079				ENSDARG00000025404	-0.513839	5.15141	0.0348477	0.452067
ENSDARG00000096560	1.13879	3.79138	0.082803	1				ENSDARG00000105279	-1.89148	3.51371	0.0376932	0.481079				ENSDARG00000079204	0.492442	6.40401	0.0348559	0.452067
ENSDARG00000101963	2.51622	1.51454	0.0828139	1				ENSDARG00000098444	-1.77861	2.0254	0.0376967	0.481079				ENSDARG00000044562	-0.350051	7.40555	0.0348616	0.452067
ENSDARG00000104290	0.755056	4.64156	0.0828878	1				ENSDARG00000036066	-2.21324	1.42545	0.037773	0.481713				ENSDARG00000099411	-1.91517	1.65783	0.034955	0.452958
ENSDARG00000062081	-0.602461	5.50098	0.0829731	1				ENSDARG00000101526	-1.63531	2.13901	0.037859	0.482468				ENSDARG00000034836	4.37701	0.512182	0.0349946	0.453151
ENSDARG00000077023	-2.58876	1.5622	0.0829844	1				ENSDARG00000103002	0.26538	8.40357	0.0379638	0.483463				ENSDARG00000078191	0.333674	7.02682	0.035108	0.454299
ENSDARG00000027143	-2.12077	1.67522	0.0830497	1				ENSDARG00000060016	0.456651	5.72429	0.0380538	0.484267				ENSDARG00000042122	-2.03409	1.71374	0.0351711	0.454796
ENSDARG00000002285	-0.57999	5.27029	0.0830768	1				ENSDARG00000005738	-0.641032	4.26802	0.0381653	0.484628				ENSDARG00000101622	-0.636797	5.15043	0.0352315	0.455207
ENSDARG00000100727	1.41698	2.76903	0.0831966	1				ENSDARG00000007370	-0.608428	4.24784	0.0381682	0.484628				ENSDARG00000060775	0.621565	4.5063	0.0352638	0.455207
ENSDARG00000103856	0.825533	4.46397	0.0832314	1				ENSDARG00000099351	1.71468	1.43886	0.0381716	0.484628				ENSDARG00000008560	0.590603	4.83555	0.0353238	0.455207
ENSDARG00000100357	0.93277	3.91014	0.0833271	1				ENSDARG00000062195	-0.758365	3.91808	0.0381895	0.484628				ENSDARG00000008447	-0.354698	7.60142	0.0353257	0.455207
ENSDARG00000087962	-0.662595	4.90334	0.083349	1				ENSDARG00000078210	-2.9243	1.73837	0.0382563	0.484629				ENSDARG00000004706	-0.363831	6.83013	0.035327	0.455207
ENSDARG00000003311	0.445008	7.03476	0.0834094	1				ENSDARG00000041299	-1.23493	2.34079	0.0382655	0.484629				ENSDARG00000032098	-5.39719	0.142885	0.0354346	0.455497
ENSDARG00000014081	-0.588157	5.64421	0.0835077	1				ENSDARG00000007196	-0.515909	5.09223	0.0382743	0.484629				ENSDARG00000036775	-1.93728	2.11777	0.0354387	0.455497
ENSDARG00000073872	-0.493067	6.01249	0.084011	1				ENSDARG00000078789	-0.561176	5.06412	0.0382969	0.484629				ENSDARG00000067958	-5.51161	0.137334	0.0354446	0.455497
ENSDARG00000093378	-1.75511	2.88358	0.0840607	1				ENSDARG00000077257	-1.26964	2.87235	0.0383351	0.484773				ENSDARG00000086059	-2.99731	0.786013	0.0354997	0.455497
ENSDARG00000077775	-1.02088	3.85856	0.0840877	1				ENSDARG00000021720	0.887498	3.42774	0.0383687	0.484858				ENSDARG00000037064	-1.70637	2.32128	0.0355003	0.455497
ENSDARG00000053858	-0.616969	5.25982	0.0841126	1				ENSDARG00000057497	0.336318	6.66518	0.0384605	0.485678				ENSDARG00000092439	1.62368	2.37617	0.0355011	0.455497
ENSDARG00000052994	0.533038	7.041	0.0841429	1				ENSDARG00000062943	0.746213	3.83766	0.0385575	0.485819				ENSDARG00000017429	0.390189	7.01746	0.0355233	0.455497
ENSDARG00000002401	-1.33589	3.29447	0.0841554	1				ENSDARG00000004753	-5.22825	-0.322334	0.0385592	0.485819				ENSDARG00000000656	-1.00859	3.49261	0.0355919	0.45599
ENSDARG00000010728	-1.45596	3.75228	0.0842118	1				ENSDARG00000075165	-1.17364	3.2669	0.0385655	0.485819				ENSDARG00000060951	-0.545917	5.31873	0.0356114	0.45599
ENSDARG00000103201	3.27119	0.501494	0.0842693	1				ENSDARG00000068263	-2.65886	0.652625	0.0385793	0.485819				ENSDARG00000103718	-0.530466	5.1109	0.0356862	0.456105
ENSDARG00000013079	0.854845	4.19826	0.0843456	1				ENSDARG00000025299	1.26017	2.86932	0.0386374	0.485857				ENSDARG00000056156	0.395392	6.35857	0.0356946	0.456105
ENSDARG00000104264	-3.16629	0.335543	0.0843724	1				ENSDARG00000037906	-1.2277	2.50581	0.0386568	0.485857				ENSDARG00000038858	-0.472723	5.79598	0.0356949	0.456105
ENSDARG00000086342	-0.484259	6.00387	0.0844217	1				ENSDARG00000103003	2.33898	0.727193	0.038663	0.485857				ENSDARG00000103799	-0.341911	6.94466	0.0357376	0.456322
ENSDARG00000069706	-1.64957	2.47291	0.0845708	1				ENSDARG00000063412	-0.413662	6.17183	0.038736	0.486277				ENSDARG00000102105	-0.674804	4.86016	0.0358316	0.456322
ENSDARG00000103020	-2.06533	2.17518	0.0846316	1				ENSDARG00000104789	-0.633307	5.03546	0.0387503	0.486277				ENSDARG00000077121	0.460427	6.25761	0.0358424	0.456322
ENSDARG00000052386	1.10224	4.09807	0.0846776	1				ENSDARG00000098428	1.14935	2.72997	0.0388046	0.486621				ENSDARG00000070809	0.441977	5.94908	0.0358608	0.456322
ENSDARG00000093105	0.964721	5.03842	0.0846925	1				ENSDARG00000042029	0.311634	7.3383	0.0388901	0.486949				ENSDARG00000045957	-5.06041	-0.097234	0.0358761	0.456322
ENSDARG00000100446	-1.15653	3.93086	0.0848249	1				ENSDARG00000005989	-0.736456	4.35669	0.0389061	0.486949				ENSDARG00000043301	-1.16066	3.61597	0.0358976	0.456322
ENSDARG00000100916	1.22179	3.39474	0.0848312	1				ENSDARG00000041108	-1.06063	2.76174	0.0389117	0.486949				ENSDARG00000016538	-0.605794	4.73138	0.0359	0.456322
ENSDARG00000028164	-2.13475	1.54412	0.0848607	1				ENSDARG00000101156	-0.920055	3.45971	0.0389618	0.487056				ENSDARG00000044039	-2.61147	1.77534	0.0359109	0.456322
ENSDARG00000037432	-2.12202	1.66381	0.0848625	1				ENSDARG00000058237	-0.953774	3.30578	0.0389742	0.487056				ENSDARG00000028228	0.408531	8.75817	0.0360619	0.457893
ENSDARG00000024325	1.13911	3.40521	0.0849146	1				ENSDARG00000042684	4.16646	0.108897	0.0391448	0.48885				ENSDARG00000089086	-5.47448	0.0953261	0.0360916	0.457893
ENSDARG00000010280	0.407614	7.85525	0.0850797	1				ENSDARG00000010571	0.623373	4.38869	0.0392464	0.489395				ENSDARG00000099634	0.867482	3.6779	0.0361127	0.457893
ENSDARG00000040251	-0.649095	6.51873	0.085165	1				ENSDARG00000006408	-0.426751	5.91063	0.0392631	0.489395				ENSDARG00000034588	5.38374	0.0672676	0.0361573	0.457893
ENSDARG00000079175	-0.602367	5.82534	0.085246	1				ENSDARG00000102940	2.77229	0.407227	0.0392698	0.489395				ENSDARG00000090998	-1.35277	2.7094	0.0361593	0.457893
ENSDARG00000061000	3.05595	1.74015	0.0853026	1				ENSDARG00000046048	0.380404	6.42874	0.0393082	0.489536				ENSDARG00000011743	0.605112	4.62966	0.0362187	0.458329
ENSDARG00000100057	-0.776432	4.72217	0.0856165	1				ENSDARG00000042660	-0.417499	5.95732	0.0393598	0.489841				ENSDARG00000103712	0.806344	3.78159	0.0363008	0.45836
ENSDARG00000044345	0.486175	6.58941	0.0857355	1				ENSDARG00000099358	-0.459792	5.14073	0.0394271	0.490341				ENSDARG00000003087	-0.575898	4.93072	0.0363029	0.45836
ENSDARG00000005827	-1.16095	4.49648	0.0858178	1				ENSDARG00000088699	0.343692	6.49437	0.0394595	0.490406				ENSDARG00000102986	-0.817479	3.80968	0.0363157	0.45836
ENSDARG00000086481	-2.7766	0.616165	0.085861	1				ENSDARG00000094214	0.534461	4.56274	0.0395371	0.490728				ENSDARG00000060263	-0.525268	5.39166	0.0363622	0.45836
ENSDARG00000071437	-0.76736	5.6231	0.0859327	1				ENSDARG00000027461	-0.486789	5.1363	0.0395626	0.490728				ENSDARG00000043502	0.348317	6.91736	0.0363709	0.45836
ENSDARG00000087303	-0.841971	5.37589	0.0859623	1				ENSDARG00000104485	0.405157	5.72552	0.0395892	0.490728				ENSDARG00000053457	-0.381663	8.16709	0.0363711	0.45836
ENSDARG00000063089	0.890581	4.56264	0.0859809	1				ENSDARG00000013134	-2.63385	0.920941	0.0395941	0.490728				ENSDARG00000045636	-0.58712	5.37865	0.0364071	0.4585
ENSDARG00000069583	-0.580138	8.70416	0.0860001	1				ENSDARG00000097084	2.69233	0.765853	0.039653	0.49112				ENSDARG00000031664	-2.19549	1.69599	0.0364387	0.458583
ENSDARG00000055618	0.664113	5.21582	0.0860072	1				ENSDARG00000062008	0.503281	5.57588	0.0397504	0.49178				ENSDARG00000090767	-2.60172	1.89686	0.0365106	0.459013
ENSDARG00000039770	1.90565	2.1246	0.0860521	1				ENSDARG00000036785	-1.12334	2.89294	0.0397766	0.49178				ENSDARG00000043237	-0.727382	4.25644	0.0365229	0.459013
ENSDARG00000104814	-1.5736	3.31589	0.0861244	1				ENSDARG00000020298	0.671352	4.71305	0.0397879	0.49178				ENSDARG00000105423	-3.75474	0.322901	0.0366129	0.459829
ENSDARG00000059854	-2.3406	1.38807	0.0863887	1				ENSDARG00000012577	-0.323087	7.03465	0.0398227	0.491873				ENSDARG00000076791	0.424933	5.76163	0.0366394	0.459847
ENSDARG00000040214	1.23956	3.28397	0.0865897	1				ENSDARG00000082113	5.09778	-0.308142	0.0398911	0.492029				ENSDARG00000053644	-2.5446	0.765362	0.0366766	0.46
ENSDARG00000086826	-1.97738	1.83389	0.0865995	1				ENSDARG00000093137	5.09777	-0.308142	0.0399161	0.492029				ENSDARG00000015765	-1.09481	3.00324	0.0367143	0.460158
ENSDARG00000092638	0.731854	4.68951	0.0866842	1				ENSDARG00000075867	-0.488104	5.07156	0.0399171	0.492029				ENSDARG00000102490	0.621185	4.73923	0.03676	0.460362
ENSDARG00000039150	-0.953248	8.01304	0.0866905	1				ENSDARG00000037695	1.78882	1.96129	0.0399887	0.492051				ENSDARG00000099717	5.03283	-0.109969	0.0368063	0.460362
ENSDARG00000100506	0.48059	8.07175	0.0867033	1				ENSDARG00000033364	-0.515872	5.12519	0.0399919	0.492051				ENSDARG00000071336	-0.408676	6.37935	0.0368227	0.460362
ENSDARG00000100584	0.923181	3.89506	0.0868558	1				ENSDARG00000068050	0.467911	5.926	0.040023	0.492051				ENSDARG00000093990	-3.28894	1.07543	0.036894	0.460362
ENSDARG00000098754	2.40788	2.56941	0.086879	1				ENSDARG00000104782	0.298316	8.87477	0.0400506	0.492051				ENSDARG00000096791	-0.694112	4.85137	0.0368945	0.460362
ENSDARG00000075706	0.455283	6.25909	0.0869821	1				ENSDARG00000098279	-3.63191	0.0066251	0.04006	0.492051				ENSDARG00000007812	0.449138	5.71927	0.0369172	0.460362
ENSDARG00000092240	-1.46952	3.19442	0.0869836	1				ENSDARG00000103305	-5.0307	-0.321297	0.0401076	0.492051				ENSDARG00000070539	-0.366053	6.9411	0.036925	0.460362
ENSDARG00000045846	-1.63908	3.00746	0.0870981	1				ENSDARG00000099096	0.712522	3.76345	0.0401357	0.492051				ENSDARG00000077639	1.23476	2.73813	0.0369486	0.460362
ENSDARG00000018698	-0.487294	6.11899	0.0871005	1				ENSDARG00000059658	-1.48633	2.62712	0.0401368	0.492051				ENSDARG00000077840	-0.530043	5.47397	0.0369803	0.460362
ENSDARG00000090543	0.763013	5.31794	0.0871326	1				ENSDARG00000100679	-0.430788	5.35702	0.0402331	0.492644				ENSDARG00000060805	-0.575925	4.9151	0.0369815	0.460362
ENSDARG00000103065	1.34826	3.98863	0.0871712	1				ENSDARG00000061017	0.374506	6.04581	0.0402901	0.492644				ENSDARG00000014675	0.688599	4.89834	0.037057	0.460548
ENSDARG00000039222	2.93652	1.32211	0.0872542	1				ENSDARG00000104429	-0.681946	3.9174	0.0403149	0.492644				ENSDARG00000019260	-0.67156	4.48033	0.0370709	0.460548
ENSDARG00000037654	-1.99372	2.09069	0.087338	1				ENSDARG00000100606	-0.453242	5.10264	0.0403257	0.492644				ENSDARG00000087597	5.51081	0.0655265	0.0370718	0.460548
ENSDARG00000079312	0.491859	6.62565	0.0873465	1				ENSDARG00000090398	0.689854	4.44231	0.0403858	0.492644				ENSDARG00000079589	-1.37904	2.87472	0.0371287	0.460943
ENSDARG00000099986	1.72158	2.62556	0.0875172	1				ENSDARG00000057737	0.854448	3.29428	0.0403865	0.492644				ENSDARG00000010437	5.43371	0.0109072	0.0372059	0.461183
ENSDARG00000060211	3.37298	1.53359	0.087548	1				ENSDARG00000016038	0.662036	4.36902	0.0403951	0.492644				ENSDARG00000017798	0.3604	6.9539	0.0372128	0.461183
ENSDARG00000008377	0.448854	6.1802	0.0875978	1				ENSDARG00000015709	0.415065	5.65732	0.0404034	0.492644				ENSDARG00000058050	0.983435	3.34738	0.0372246	0.461183
ENSDARG00000102566	1.07024	4.01434	0.0876128	1				ENSDARG00000101676	-0.649546	4.39518	0.0405427	0.493962				ENSDARG00000091918	1.86277	2.39372	0.0372652	0.461183
ENSDARG00000086259	-3.34247	0.529119	0.0876738	1				ENSDARG00000030213	0.383306	6.51447	0.0405663	0.493962				ENSDARG00000069186	-1.80073	1.8267	0.0372967	0.461183
ENSDARG00000041363	0.882982	4.28208	0.0877213	1				ENSDARG00000098824	0.671241	3.98913	0.0406195	0.494277				ENSDARG00000056087	-2.0846	1.58529	0.0373278	0.461183
ENSDARG00000035434	1.48764	2.94744	0.0877766	1				ENSDARG00000070084	0.395871	6.03347	0.0407451	0.495141				ENSDARG00000041791	1.12793	3.38871	0.0373751	0.461183
ENSDARG00000007302	-1.33597	3.19258	0.087786	1				ENSDARG00000099518	-0.919774	3.17014	0.0407453	0.495141				ENSDARG00000090830	0.715148	4.37085	0.0373832	0.461183
ENSDARG00000098640	2.2439	1.85176	0.087893	1				ENSDARG00000056605	0.339996	7.81263	0.0407965	0.495429				ENSDARG00000069494	-1.36826	2.98128	0.0373969	0.461183
ENSDARG00000024873	2.58268	0.827732	0.0879487	1				ENSDARG00000101949	0.41698	5.37477	0.0408915	0.496213				ENSDARG00000007480	-1.56296	3.68267	0.0373993	0.461183
ENSDARG00000018329	-0.490466	6.16228	0.0879955	1				ENSDARG00000036427	-0.558401	4.84038	0.0409388	0.496213				ENSDARG00000009285	-0.348293	9.0886	0.0375065	0.462133
ENSDARG00000095917	1.09417	3.45033	0.0880906	1				ENSDARG00000012275	-2.82356	0.415413	0.0409434	0.496213				ENSDARG00000034086	0.447362	6.21355	0.0375267	0.462133
ENSDARG00000104846	-1.62685	2.47916	0.0882668	1				ENSDARG00000040255	-0.801347	4.14995	0.0410128	0.49672				ENSDARG00000088801	0.86446	3.95249	0.0375995	0.462508
ENSDARG00000032465	0.542543	6.74651	0.0883421	1				ENSDARG00000101688	-1.47513	1.98351	0.0410693	0.496856				ENSDARG00000075707	2.90118	1.2218	0.0376146	0.462508
ENSDARG00000069133	-0.53118	5.70092	0.0884573	1				ENSDARG00000086369	-3.14773	0.771256	0.0411041	0.496856				ENSDARG00000035899	-0.453661	5.64381	0.0376328	0.462508
ENSDARG00000035549	-0.502396	6.23532	0.0886082	1				ENSDARG00000069981	0.267879	9.59435	0.0411207	0.496856				ENSDARG00000100072	0.492098	6.04168	0.0376983	0.462949
ENSDARG00000073911	-0.677982	4.77298	0.0886166	1				ENSDARG00000099455	0.29735	8.79043	0.0411341	0.496856				ENSDARG00000020377	0.353905	6.31807	0.0377538	0.462949
ENSDARG00000097858	0.681383	4.8528	0.088618	1				ENSDARG00000097055	0.74826	3.84661	0.0412373	0.497769				ENSDARG00000043180	-0.413483	6.09164	0.0377589	0.462949
ENSDARG00000099836	2.14617	2.41127	0.088683	1				ENSDARG00000002332	-0.731238	3.74852	0.0413129	0.498053				ENSDARG00000035470	0.347144	6.86295	0.0377696	0.462949
ENSDARG00000078324	0.828668	4.34253	0.08885	1				ENSDARG00000018105	-3.51496	0.506371	0.041316	0.498053				ENSDARG00000055676	0.60021	4.53022	0.0378167	0.463178
ENSDARG00000098032	-3.17313	0.324556	0.0889848	1				ENSDARG00000097913	1.29778	2.65043	0.0413911	0.498626				ENSDARG00000076919	1.07619	3.2623	0.0378388	0.463178
ENSDARG00000105472	-0.481662	10.1077	0.0890135	1				ENSDARG00000100108	-0.320334	6.53708	0.0414333	0.498687				ENSDARG00000019881	-0.301024	9.58627	0.0378687	0.463235
ENSDARG00000056745	-0.781161	4.58385	0.0893179	1				ENSDARG00000044437	-2.96063	0.459571	0.0414514	0.498687				ENSDARG00000036427	-0.423602	5.65784	0.0379056	0.463365
ENSDARG00000027740	-1.65723	2.94396	0.0893884	1				ENSDARG00000054458	0.326932	7.03313	0.0416572	0.500765				ENSDARG00000030368	0.40787	5.92468	0.0379298	0.463365
ENSDARG00000039034	-0.416429	8.15631	0.0894943	1				ENSDARG00000053021	0.573086	4.56856	0.0416795	0.500765				ENSDARG00000053666	2.94278	1.06829	0.0380148	0.464095
ENSDARG00000055270	0.941699	4.01548	0.0898149	1				ENSDARG00000044619	0.353272	7.4121	0.0417302	0.501039				ENSDARG00000006508	0.669275	4.89719	0.0381162	0.464751
ENSDARG00000010516	-0.377395	8.6889	0.0898323	1				ENSDARG00000098544	0.703595	3.9409	0.0417627	0.501097				ENSDARG00000041431	-1.34166	2.50304	0.0381192	0.464751
ENSDARG00000094480	1.0634	4.47103	0.0898606	1				ENSDARG00000061923	-0.503577	4.91014	0.041873	0.501785				ENSDARG00000042518	0.57216	5.58864	0.0381947	0.465361
ENSDARG00000070957	-1.21177	3.6558	0.0898629	1				ENSDARG00000009953	0.511726	5.01248	0.0418756	0.501785				ENSDARG00000004597	0.901411	3.85594	0.0382431	0.465462
ENSDARG00000103074	0.807421	5.2064	0.0899968	1				ENSDARG00000041848	1.60284	1.72425	0.0419044	0.501797				ENSDARG00000041382	5.50299	0.0639974	0.0382536	0.465462
ENSDARG00000079062	-2.00041	1.91476	0.0899981	1				ENSDARG00000062568	0.523436	5.39322	0.0419685	0.502231				ENSDARG00000038309	-0.522006	5.01399	0.0383154	0.465904
ENSDARG00000091419	0.726119	4.63614	0.0900089	1				ENSDARG00000053459	0.344145	6.05593	0.0420215	0.502532				ENSDARG00000023648	-0.388341	6.47205	0.0383662	0.466039
ENSDARG00000021739	-1.0575	3.73725	0.0900238	1				ENSDARG00000067566	-0.618433	4.21981	0.0422991	0.505428				ENSDARG00000102845	0.732463	4.5537	0.0383806	0.466039
ENSDARG00000014986	-0.528878	5.81053	0.0900566	1				ENSDARG00000091271	1.66764	1.96243	0.0423196	0.505428				ENSDARG00000000796	-2.10771	1.62865	0.0384264	0.466039
ENSDARG00000001913	0.543789	5.82445	0.0900684	1				ENSDARG00000078659	-1.4779	1.79089	0.0423782	0.505664				ENSDARG00000054191	-0.316449	8.26599	0.0384281	0.466039
ENSDARG00000104756	-0.43218	7.23305	0.0900842	1				ENSDARG00000086586	-3.02894	0.186126	0.042436	0.505664				ENSDARG00000014554	-0.662128	4.31771	0.0384705	0.466245
ENSDARG00000101534	1.78879	2.51199	0.0901989	1				ENSDARG00000051800	-0.290239	7.58558	0.0424447	0.505664				ENSDARG00000006300	-0.777263	4.09722	0.0385714	0.466726
ENSDARG00000098585	-0.977619	3.86121	0.090251	1				ENSDARG00000039512	-1.48283	2.01944	0.0424514	0.505664				ENSDARG00000079946	1.57878	2.45441	0.038597	0.466726
ENSDARG00000101198	-4.62056	-0.0580749	0.090301	1				ENSDARG00000104502	1.55053	1.9408	0.0427806	0.50769				ENSDARG00000058566	-1.86826	1.93279	0.0386006	0.466726
ENSDARG00000044135	-2.48575	1.05221	0.0903299	1				ENSDARG00000096327	2.22491	1.01505	0.0428047	0.50769				ENSDARG00000102799	1.66496	1.94798	0.0386119	0.466726
ENSDARG00000093386	-2.17009	1.60226	0.0903691	1				ENSDARG00000054827	-3.38979	0.276773	0.0428097	0.50769				ENSDARG00000075881	-1.27597	2.89323	0.0386831	0.466775
ENSDARG00000044203	0.95033	4.42299	0.0903897	1				ENSDARG00000101217	3.06855	0.18405	0.0428413	0.50769				ENSDARG00000087262	5.32369	0.0568297	0.0387085	0.466775
ENSDARG00000010958	0.430874	7.14625	0.0905421	1				ENSDARG00000099768	0.457437	5.4098	0.0428671	0.50769				ENSDARG00000103545	-1.81688	1.90572	0.0387152	0.466775
ENSDARG00000093859	-4.6394	-0.0703879	0.0905965	1				ENSDARG00000102525	-1.92395	1.02656	0.0428849	0.50769				ENSDARG00000040523	0.781338	3.90379	0.0387382	0.466775
ENSDARG00000100155	-4.6394	-0.0703879	0.0906241	1				ENSDARG00000071671	-1.25416	2.34002	0.0428942	0.50769				ENSDARG00000008983	0.747314	4.32079	0.0387431	0.466775
ENSDARG00000075697	1.399	3.07787	0.0906365	1				ENSDARG00000007149	-0.379312	6.55592	0.0429239	0.50769				ENSDARG00000076690	5.2575	0.0423926	0.0388458	0.467077
ENSDARG00000057698	-0.548112	8.0079	0.0906801	1				ENSDARG00000090721	-0.36688	6.14491	0.0429341	0.50769				ENSDARG00000003269	0.31469	7.27557	0.0388503	0.467077
ENSDARG00000101244	1.33533	3.54523	0.0906986	1				ENSDARG00000062309	-1.98235	1.10235	0.0429347	0.50769				ENSDARG00000016543	1.25664	2.60967	0.0388514	0.467077
ENSDARG00000007912	-2.72257	1.41749	0.0908731	1				ENSDARG00000052610	3.46161	0.587495	0.0429385	0.50769				ENSDARG00000042707	3.78174	0.842314	0.0388701	0.467077
ENSDARG00000019556	0.558843	5.40553	0.090912	1				ENSDARG00000059362	-0.741209	4.10375	0.0429588	0.50769				ENSDARG00000019810	-0.882063	4.30035	0.0389003	0.467134
ENSDARG00000001760	1.50287	2.59085	0.090958	1				ENSDARG00000068247	0.318931	7.76458	0.043013	0.507998				ENSDARG00000012684	0.325436	8.26505	0.038942	0.467329
ENSDARG00000102283	-4.62848	-0.0736032	0.0909839	1				ENSDARG00000062081	-0.969971	2.83288	0.0431284	0.509027				ENSDARG00000088195	0.461669	5.49923	0.0389727	0.467365
ENSDARG00000058257	-1.41492	3.47299	0.0910127	1				ENSDARG00000099269	0.58676	4.36092	0.0431805	0.509089				ENSDARG00000096862	-3.81505	0.412546	0.0390224	0.467365
ENSDARG00000093064	1.3992	2.87367	0.091097	1				ENSDARG00000079079	0.711529	4.25572	0.04319	0.509089				ENSDARG00000007302	-0.622872	4.44572	0.0390396	0.467365
ENSDARG00000042777	-0.70288	4.86138	0.0912194	1				ENSDARG00000054302	-0.864415	3.23978	0.0432448	0.509403				ENSDARG00000030975	2.56855	1.2623	0.0390985	0.467365
ENSDARG00000076321	-4.72552	-0.00643733	0.0912525	1				ENSDARG00000037655	-0.800815	3.72744	0.0434009	0.510908				ENSDARG00000021806	-0.63299	5.43417	0.0391487	0.467365
ENSDARG00000053912	0.533401	5.43508	0.0913029	1				ENSDARG00000068128	-1.63197	1.69265	0.0435404	0.511337				ENSDARG00000070839	0.441258	5.79859	0.0391746	0.467365
ENSDARG00000101782	-2.04672	1.38818	0.0913756	1				ENSDARG00000059406	-0.531449	4.69762	0.0435418	0.511337				ENSDARG00000100854	0.294344	8.237	0.0391885	0.467365
ENSDARG00000094073	0.898077	3.98053	0.0914982	1				ENSDARG00000018968	0.320288	6.51455	0.0435484	0.511337				ENSDARG00000038005	-0.504495	5.44649	0.0392238	0.467365
ENSDARG00000078894	-1.58742	3.24019	0.0916466	1				ENSDARG00000069654	-0.440385	5.44604	0.0435847	0.511337				ENSDARG00000062085	-0.400553	6.13748	0.0392677	0.467365
ENSDARG00000075501	-4.69094	-0.017452	0.0917611	1				ENSDARG00000093608	-0.909727	3.43176	0.0436081	0.511337				ENSDARG00000021550	0.398363	6.40707	0.0393017	0.467365
ENSDARG00000056245	1.34946	3.15603	0.0917873	1				ENSDARG00000091595	-0.766076	3.60653	0.0436424	0.511337				ENSDARG00000061647	0.287999	8.82972	0.039314	0.467365
ENSDARG00000052176	1.43596	3.16949	0.0918037	1				ENSDARG00000076174	0.300823	6.93907	0.0436442	0.511337				ENSDARG00000012656	0.424043	5.77628	0.0393155	0.467365
ENSDARG00000087762	1.3969	3.27087	0.0918172	1				ENSDARG00000103037	-5.10328	-0.386277	0.0436903	0.511337				ENSDARG00000060618	0.37518	6.78544	0.0393337	0.467365
ENSDARG00000001891	-1.43512	3.84036	0.0918367	1				ENSDARG00000037925	-5.10328	-0.386277	0.0436952	0.511337				ENSDARG00000079756	0.475143	5.70911	0.0393348	0.467365
ENSDARG00000070677	-0.496852	5.93071	0.0918463	1				ENSDARG00000101337	-1.07375	4.30773	0.0437205	0.511337				ENSDARG00000042561	-2.01716	1.87796	0.0393496	0.467365
ENSDARG00000058252	-2.64506	1.16846	0.0918734	1				ENSDARG00000102691	-2.35984	1.08559	0.0438839	0.512634				ENSDARG00000042172	-1.14047	3.11175	0.0393525	0.467365
ENSDARG00000039458	0.652011	5.35169	0.0919373	1				ENSDARG00000045017	-0.647261	4.75496	0.0439244	0.512634				ENSDARG00000029296	0.479089	5.78175	0.0395027	0.468565
ENSDARG00000035324	0.479344	6.69668	0.0919428	1				ENSDARG00000089477	0.62848	4.89251	0.0439446	0.512634				ENSDARG00000098944	-1.23522	2.58085	0.039522	0.468565
ENSDARG00000067794	1.04325	4.39941	0.0919787	1				ENSDARG00000052341	0.358561	6.00955	0.0439449	0.512634				ENSDARG00000019990	0.722353	4.2152	0.0395302	0.468565
ENSDARG00000062382	0.657289	5.16138	0.0920109	1				ENSDARG00000102558	-0.723032	4.25168	0.0439839	0.512757				ENSDARG00000024278	-2.07529	1.70809	0.0396205	0.469272
ENSDARG00000037962	-0.619778	5.34758	0.0920158	1				ENSDARG00000044102	0.942728	3.00523	0.0440538	0.51324				ENSDARG00000091499	-2.4694	1.29102	0.039641	0.469272
ENSDARG00000090607	-2.02963	1.75444	0.0920342	1				ENSDARG00000074169	0.427336	5.6314	0.0441692	0.514253				ENSDARG00000076856	0.905615	3.59175	0.0397317	0.470043
ENSDARG00000055470	1.33831	3.37508	0.0920392	1				ENSDARG00000086418	-0.780316	4.61709	0.0442144	0.514448				ENSDARG00000075618	-0.74435	4.24115	0.0399155	0.471395
ENSDARG00000087032	-1.0305	3.86016	0.0920868	1				ENSDARG00000104152	1.83958	1.63577	0.0443219	0.515367				ENSDARG00000098391	1.04996	3.40617	0.0399193	0.471395
ENSDARG00000008141	-1.49435	3.56749	0.0920902	1				ENSDARG00000019951	0.275337	7.5078	0.0443756	0.515659				ENSDARG00000076650	2.04906	1.40055	0.039923	0.471395
ENSDARG00000070124	-0.526833	6.15568	0.0921143	1				ENSDARG00000017676	-0.493796	5.75005	0.0444065	0.515687				ENSDARG00000093597	-5.30867	0.0925753	0.0400305	0.472215
ENSDARG00000005586	0.755761	4.96926	0.0921293	1				ENSDARG00000006900	-0.687859	3.89081	0.0444476	0.515832				ENSDARG00000102706	-1.93098	2.52716	0.0400471	0.472215
ENSDARG00000075058	0.412406	7.74066	0.0921794	1				ENSDARG00000006215	-1.01213	3.2154	0.0445118	0.516132				ENSDARG00000013122	0.541666	5.46293	0.0400697	0.472215
ENSDARG00000076182	0.910253	4.93232	0.0921822	1				ENSDARG00000070272	-3.47618	-0.0579682	0.0445306	0.516132				ENSDARG00000041317	0.588294	4.92154	0.0401411	0.472544
ENSDARG00000039100	-1.81775	3.21673	0.0922285	1				ENSDARG00000017272	0.793757	3.43705	0.0446601	0.517301				ENSDARG00000096922	0.424218	6.02298	0.0401491	0.472544
ENSDARG00000069728	1.34676	3.46753	0.0922495	1				ENSDARG00000068438	0.725932	4.21026	0.0447155	0.51761				ENSDARG00000011921	0.4905	5.35392	0.0401959	0.472792
ENSDARG00000006901	0.485569	6.55643	0.0923866	1				ENSDARG00000099246	3.11831	0.199038	0.0447498	0.517676				ENSDARG00000056525	-0.548639	5.54083	0.040259	0.472926
ENSDARG00000098679	0.929005	4.14859	0.0925777	1				ENSDARG00000043746	0.300441	8.38544	0.0448071	0.517877				ENSDARG00000038176	0.86788	3.62981	0.04027	0.472926
ENSDARG00000026090	-1.56528	2.81208	0.0926297	1				ENSDARG00000061631	0.300193	7.07873	0.0448499	0.517877				ENSDARG00000067751	-1.12528	2.99051	0.0403085	0.472926
ENSDARG00000027063	-0.781192	5.6776	0.0926656	1				ENSDARG00000073978	-3.90549	0.163933	0.0448533	0.517877				ENSDARG00000103490	-0.551977	4.99167	0.0403104	0.472926
ENSDARG00000062310	-0.879162	4.64983	0.0926881	1				ENSDARG00000076634	-0.640895	4.75541	0.0449383	0.518528				ENSDARG00000041923	-1.2599	2.648	0.0403493	0.473006
ENSDARG00000020197	-0.385668	9.07286	0.0927287	1				ENSDARG00000053966	0.54917	5.04115	0.0451723	0.520658				ENSDARG00000051785	0.815872	3.81247	0.0403688	0.473006
ENSDARG00000076241	-1.71073	2.3058	0.0927432	1				ENSDARG00000040001	0.332379	7.47066	0.0451806	0.520658				ENSDARG00000026369	-0.375764	6.87192	0.0404751	0.473692
ENSDARG00000099680	0.659194	5.25056	0.0927717	1				ENSDARG00000016963	-1.4788	2.58933	0.0452392	0.520843				ENSDARG00000040469	0.645584	4.96775	0.0405201	0.473692
ENSDARG00000023900	0.626838	5.11283	0.0928682	1				ENSDARG00000094132	-1.80315	1.57967	0.0452543	0.520843				ENSDARG00000098802	0.340789	7.03145	0.0405418	0.473692
ENSDARG00000044132	2.30482	2.54393	0.0929025	1				ENSDARG00000031108	-0.479696	5.13509	0.0453036	0.521077				ENSDARG00000017748	-0.782368	4.33701	0.0405849	0.473692
ENSDARG00000076496	0.877538	4.4948	0.092999	1				ENSDARG00000095328	-3.49946	-0.0210501	0.0454023	0.5218				ENSDARG00000076533	0.391103	6.3859	0.040591	0.473692
ENSDARG00000071150	0.423959	7.63701	0.0930022	1				ENSDARG00000062884	-0.680466	4.48206	0.0454241	0.5218				ENSDARG00000091029	-1.2257	3.07767	0.0405952	0.473692
ENSDARG00000098131	3.26846	1.30029	0.093004	1				ENSDARG00000095673	-3.25239	0.805969	0.0454929	0.522099				ENSDARG00000070048	-3.25906	0.460768	0.0406152	0.473692
ENSDARG00000044153	-0.450785	7.2245	0.0930811	1				ENSDARG00000091788	1.57893	1.70887	0.045508	0.522099				ENSDARG00000036463	5.41644	0.00781699	0.0406339	0.473692
ENSDARG00000099846	1.02123	3.69002	0.0931007	1				ENSDARG00000019185	0.439219	5.38481	0.045654	0.523303				ENSDARG00000052176	-2.2543	1.6389	0.0407503	0.473885
ENSDARG00000074526	0.814789	5.30341	0.0931128	1				ENSDARG00000076933	-0.933316	3.14852	0.045671	0.523303				ENSDARG00000062799	0.341999	6.55536	0.0407639	0.473885
ENSDARG00000101413	0.5108	5.98725	0.0931242	1				ENSDARG00000091161	0.798516	3.37312	0.045734	0.523582				ENSDARG00000093799	0.663527	4.66382	0.0407717	0.473885
ENSDARG00000103692	-3.342	0.41223	0.0933328	1				ENSDARG00000060496	0.333146	6.83666	0.0457533	0.523582				ENSDARG00000090997	-0.571865	4.65258	0.040778	0.473885
ENSDARG00000073917	-0.88914	4.54395	0.0933751	1				ENSDARG00000078761	-1.21132	2.321	0.0458742	0.524634				ENSDARG00000100694	5.42501	0.00936167	0.0407796	0.473885
ENSDARG00000079796	-1.39381	2.97234	0.0934161	1				ENSDARG00000097962	-0.304129	6.98312	0.0459459	0.525121				ENSDARG00000015240	0.403686	7.16405	0.0408205	0.473926
ENSDARG00000102630	-2.0755	1.76611	0.0935488	1				ENSDARG00000045687	-0.654412	3.9293	0.0460501	0.525202				ENSDARG00000103604	-0.753896	3.88766	0.0408553	0.473926
ENSDARG00000100755	-2.02611	1.83276	0.0936401	1				ENSDARG00000035961	0.544855	4.58825	0.0460682	0.525202				ENSDARG00000105067	3.70874	0.795195	0.0408606	0.473926
ENSDARG00000062997	1.88458	2.98579	0.0936946	1				ENSDARG00000101242	-1.07738	2.63152	0.0460722	0.525202				ENSDARG00000038585	0.436825	5.55459	0.0409129	0.474008
ENSDARG00000100876	0.478683	7.72506	0.093812	1				ENSDARG00000004635	0.423379	5.98577	0.0460847	0.525202				ENSDARG00000025972	-0.890226	4.59714	0.0409193	0.474008
ENSDARG00000098558	3.09243	1.14741	0.0939041	1				ENSDARG00000030173	0.332606	6.14392	0.0460984	0.525202				ENSDARG00000037046	-2.26017	2.22518	0.0409546	0.474117
ENSDARG00000069298	-0.445975	6.44557	0.093935	1				ENSDARG00000095912	0.421278	5.61515	0.0462588	0.526386				ENSDARG00000043553	0.77709	3.79988	0.0410461	0.474292
ENSDARG00000100149	1.15185	3.85442	0.0939973	1				ENSDARG00000017140	-0.605822	4.21185	0.0462606	0.526386				ENSDARG00000006924	0.509601	5.21361	0.0410706	0.474292
ENSDARG00000015006	-0.419855	6.88535	0.0940188	1				ENSDARG00000005828	-0.536569	4.79084	0.0462995	0.526497				ENSDARG00000054203	5.40799	0.00627315	0.0410833	0.474292
ENSDARG00000012306	0.44267	6.24216	0.094022	1				ENSDARG00000001769	0.410273	5.39112	0.046388	0.526956				ENSDARG00000094191	-0.926985	3.6999	0.0411111	0.474292
ENSDARG00000035308	-0.952093	3.80832	0.0941954	1				ENSDARG00000054543	1.60212	1.815	0.0463983	0.526956				ENSDARG00000070491	0.446703	5.52965	0.0411427	0.474292
ENSDARG00000011083	3.25638	1.58802	0.0943426	1				ENSDARG00000075592	-1.2599	2.6541	0.0464654	0.527342				ENSDARG00000093745	0.609314	4.76936	0.041147	0.474292
ENSDARG00000054451	-0.581076	5.46463	0.0943859	1				ENSDARG00000036811	0.411843	5.72616	0.0464907	0.527342				ENSDARG00000102048	1.49046	2.22275	0.0411506	0.474292
ENSDARG00000010981	-1.4541	2.80229	0.094431	1				ENSDARG00000075580	0.766727	3.77478	0.0465801	0.528024				ENSDARG00000067564	-1.20373	3.05258	0.0411909	0.474322
ENSDARG00000062631	3.21979	1.90391	0.0944496	1				ENSDARG00000100403	1.8462	1.43703	0.0466355	0.528321				ENSDARG00000100151	0.43017	5.64512	0.0412049	0.474322
ENSDARG00000055120	-0.673767	7.59809	0.0945736	1				ENSDARG00000018260	-1.66065	1.66278	0.0466763	0.528452				ENSDARG00000098027	-2.52248	1.16555	0.0412652	0.474561
ENSDARG00000077349	-1.72063	2.76392	0.0946026	1				ENSDARG00000099747	0.580365	5.06161	0.0467118	0.528523				ENSDARG00000100354	-0.634339	4.38428	0.0412775	0.474561
ENSDARG00000103959	-0.610655	5.58424	0.0948132	1				ENSDARG00000014907	-0.636921	4.27436	0.0467717	0.52859				ENSDARG00000096614	-0.969567	3.18886	0.0413969	0.475625
ENSDARG00000101206	-1.53871	3.17486	0.0948615	1				ENSDARG00000018562	-0.394119	6.18248	0.0467764	0.52859				ENSDARG00000052192	5.33803	0.0900043	0.0414218	0.475625
ENSDARG00000039827	0.795544	5.17937	0.0949693	1				ENSDARG00000052846	0.979289	3.61927	0.046812	0.528662				ENSDARG00000099961	0.319619	8.15138	0.0415433	0.476722
ENSDARG00000026759	-0.807261	4.64942	0.0952826	1				ENSDARG00000104841	-0.838373	3.79759	0.0468919	0.529143				ENSDARG00000088346	-2.87989	0.633546	0.0415737	0.476772
ENSDARG00000102645	-0.415875	6.70379	0.0953405	1				ENSDARG00000091699	-0.813918	3.42144	0.0469606	0.529143				ENSDARG00000088290	-1.32192	2.75825	0.0416791	0.477208
ENSDARG00000089467	1.75874	2.25005	0.0953808	1				ENSDARG00000034093	0.294926	7.60749	0.0469687	0.529143				ENSDARG00000094865	-2.72784	1.26166	0.0416793	0.477208
ENSDARG00000019717	0.633924	5.58959	0.0954641	1				ENSDARG00000068175	-4.93739	-0.375761	0.0469915	0.529143				ENSDARG00000052948	-0.712727	4.48856	0.0416897	0.477208
ENSDARG00000002508	0.638524	6.57017	0.0954796	1				ENSDARG00000075226	-0.435682	5.434	0.0470544	0.529143				ENSDARG00000100555	-0.846477	4.18747	0.0417484	0.477582
ENSDARG00000030591	1.63474	2.25556	0.0956781	1				ENSDARG00000091640	-2.62641	0.596462	0.0470746	0.529143				ENSDARG00000076052	0.283486	9.29436	0.0418235	0.478143
ENSDARG00000036028	-0.554283	6.12419	0.0957069	1				ENSDARG00000005095	0.618831	4.90405	0.0471122	0.529143				ENSDARG00000060705	0.604071	4.50956	0.0419596	0.4794
ENSDARG00000000747	0.623949	7.66211	0.0957352	1				ENSDARG00000061060	-2.64871	0.43868	0.0471677	0.529143				ENSDARG00000044524	-0.989278	3.13233	0.0419884	0.47943
ENSDARG00000102640	-0.501846	6.77283	0.0959017	1				ENSDARG00000035552	0.966369	3.04687	0.0471751	0.529143				ENSDARG00000061764	-0.504807	5.97232	0.0420301	0.479609
ENSDARG00000031954	-1.46754	3.76185	0.0960703	1				ENSDARG00000053254	3.85456	1.67678	0.0471817	0.529143				ENSDARG00000074591	-4.26769	0.489974	0.0420653	0.479712
ENSDARG00000097503	-1.78599	2.5171	0.0961782	1				ENSDARG00000013004	0.471046	5.2972	0.0472005	0.529143				ENSDARG00000018006	-0.690063	4.23142	0.0421321	0.480175
ENSDARG00000044632	0.5019	6.34449	0.0961966	1				ENSDARG00000102671	1.21983	2.38954	0.0472062	0.529143				ENSDARG00000060597	0.792234	4.07499	0.0422152	0.480771
ENSDARG00000100510	-0.429331	7.02204	0.0962014	1				ENSDARG00000018817	0.361626	6.70364	0.0472706	0.529171				ENSDARG00000045428	1.00709	3.25239	0.0422368	0.480771
ENSDARG00000000666	-0.533961	5.83507	0.0962455	1				ENSDARG00000075962	1.89653	1.41975	0.0472755	0.529171				ENSDARG00000038414	-0.683972	4.38218	0.0423196	0.481415
ENSDARG00000102363	-1.71622	2.61373	0.0962592	1				ENSDARG00000017803	0.274927	7.82633	0.0472966	0.529171				ENSDARG00000027963	0.490595	5.3353	0.0423817	0.481822
ENSDARG00000056059	1.02342	3.72857	0.0967098	1				ENSDARG00000021200	-0.82645	3.78	0.0473504	0.529445				ENSDARG00000031890	-0.605714	5.27754	0.0424287	0.481865
ENSDARG00000043997	0.792841	4.84062	0.0967136	1				ENSDARG00000040002	0.597098	4.93265	0.0475485	0.531331				ENSDARG00000003144	-1.71786	2.04908	0.0424386	0.481865
ENSDARG00000018107	-2.2427	1.19102	0.0968582	1				ENSDARG00000025983	-0.458253	5.10598	0.0476109	0.531378				ENSDARG00000056672	0.835617	4.3583	0.0424642	0.481865
ENSDARG00000102558	-0.366468	13.1686	0.0968876	1				ENSDARG00000061985	-0.536668	4.81988	0.0476116	0.531378				ENSDARG00000031907	0.823151	3.95562	0.0426161	0.48329
ENSDARG00000093755	0.938167	4.05662	0.096921	1				ENSDARG00000012306	0.316939	7.4726	0.0476635	0.531629				ENSDARG00000095731	1.63725	1.96235	0.0426936	0.483807
ENSDARG00000078658	1.02129	4.12764	0.0969464	1				ENSDARG00000091385	-0.783218	3.61539	0.047734	0.532087				ENSDARG00000079148	0.747324	4.18156	0.0427145	0.483807
ENSDARG00000074434	1.22795	3.3888	0.0969531	1				ENSDARG00000056075	-0.339572	7.15959	0.047879	0.532948				ENSDARG00000024540	-1.2266	2.79911	0.0427515	0.483928
ENSDARG00000029885	-0.550085	6.04983	0.0969719	1				ENSDARG00000042172	-0.627999	4.69581	0.0478991	0.532948				ENSDARG00000031366	-0.495193	5.22333	0.042809	0.484066
ENSDARG00000079397	0.508992	5.79917	0.096994	1				ENSDARG00000086724	2.92403	0.970491	0.0478998	0.532948				ENSDARG00000055132	-0.357751	6.4299	0.0428168	0.484066
ENSDARG00000019236	0.760303	4.66587	0.0970308	1				ENSDARG00000040432	0.862239	3.08965	0.0479476	0.53309				ENSDARG00000061314	-0.536801	4.98257	0.0428428	0.484066
ENSDARG00000099522	1.36046	3.26997	0.0970663	1				ENSDARG00000035324	0.346374	6.97829	0.0479716	0.53309				ENSDARG00000074060	-0.662424	4.7405	0.0429619	0.485113
ENSDARG00000103797	-1.95112	1.59953	0.0971027	1				ENSDARG00000009505	0.445153	5.22818	0.0480137	0.53323				ENSDARG00000032714	0.468513	5.94903	0.0430934	0.486062
ENSDARG00000091650	1.3797	2.77423	0.097103	1				ENSDARG00000071331	0.399109	5.75488	0.0481071	0.533939				ENSDARG00000070407	-1.29034	2.53642	0.043099	0.486062
ENSDARG00000024775	-1.69051	2.98537	0.0971412	1				ENSDARG00000071087	-0.742906	3.79367	0.0483745	0.536576				ENSDARG00000059029	2.63093	0.874246	0.0431265	0.486074
ENSDARG00000098966	2.63653	2.41555	0.0972037	1				ENSDARG00000044935	-3.11284	0.450021	0.0484326	0.536891				ENSDARG00000088507	-1.45283	2.50175	0.0432924	0.487447
ENSDARG00000078191	-0.958396	4.83564	0.0972483	1				ENSDARG00000086172	2.7666	0.331584	0.0485045	0.537358				ENSDARG00000091320	-1.5038	2.31949	0.0433015	0.487447
ENSDARG00000104502	3.03555	1.22611	0.0972533	1				ENSDARG00000042107	-0.615284	4.42259	0.0485771	0.537833				ENSDARG00000027063	-0.454179	5.99295	0.043357	0.487744
ENSDARG00000000516	-3.13267	0.322127	0.0972961	1				ENSDARG00000052435	0.430738	6.06303	0.0487187	0.53907				ENSDARG00000091481	-0.57517	5.06796	0.0433889	0.487744
ENSDARG00000061796	0.89342	4.17147	0.0973383	1				ENSDARG00000099523	0.917233	3.24044	0.0487699	0.539306				ENSDARG00000070986	0.812674	3.81088	0.0434076	0.487744
ENSDARG00000069497	1.49138	2.69146	0.0975101	1				ENSDARG00000028559	0.59665	5.07648	0.048877	0.54016				ENSDARG00000068125	-0.427976	5.99511	0.0434676	0.487918
ENSDARG00000032801	-1.53866	2.55394	0.0975636	1				ENSDARG00000015236	-0.694331	3.64796	0.0489606	0.540435				ENSDARG00000055502	0.299672	8.44155	0.0434762	0.487918
ENSDARG00000016674	2.11523	1.90536	0.0976246	1				ENSDARG00000009473	-0.444765	5.13143	0.0489618	0.540435				ENSDARG00000090752	-0.523629	5.44094	0.0435071	0.487966
ENSDARG00000007065	1.08897	3.84279	0.0976564	1				ENSDARG00000103667	0.471746	4.88092	0.0491178	0.541512				ENSDARG00000020482	-0.367096	6.46207	0.0436216	0.488731
ENSDARG00000017494	-2.16075	1.55908	0.0977635	1				ENSDARG00000020957	2.00781	1.15081	0.0491193	0.541512				ENSDARG00000098754	3.36302	0.803348	0.0436286	0.488731
ENSDARG00000028721	-0.492534	5.76944	0.09783	1				ENSDARG00000016231	0.737914	3.77972	0.0491515	0.541527				ENSDARG00000097797	-0.470541	5.39946	0.0437492	0.488799
ENSDARG00000097093	-2.31314	1.81306	0.0978603	1				ENSDARG00000037427	0.707159	3.62004	0.0491885	0.541527				ENSDARG00000030250	-1.62248	2.27643	0.0437602	0.488799
ENSDARG00000020929	-1.05165	3.68432	0.0979579	1				ENSDARG00000093007	0.786305	3.61426	0.0492107	0.541527				ENSDARG00000061047	0.646714	4.64212	0.0437806	0.488799
ENSDARG00000014680	-1.85699	2.47362	0.0979832	1				ENSDARG00000053404	0.333612	6.91322	0.049387	0.542615				ENSDARG00000094116	2.66868	1.18569	0.0437964	0.488799
ENSDARG00000026611	-1.12904	4.75773	0.098	1				ENSDARG00000037172	0.988821	2.94652	0.0493879	0.542615				ENSDARG00000077830	1.29663	2.91709	0.0438542	0.488799
ENSDARG00000098028	1.30193	3.56918	0.0982272	1				ENSDARG00000057227	0.700333	3.68374	0.0494416	0.542615				ENSDARG00000058801	-0.378281	6.27127	0.0438977	0.488799
ENSDARG00000019060	0.436062	6.70992	0.09836	1				ENSDARG00000043799	0.71209	4.21771	0.0494706	0.542615				ENSDARG00000020231	0.554013	5.29404	0.0439227	0.488799
ENSDARG00000090814	0.805824	4.5707	0.0983628	1				ENSDARG00000062831	0.375264	6.1966	0.0494901	0.542615				ENSDARG00000100342	0.364674	6.36832	0.0439585	0.488799
ENSDARG00000097821	2.37573	1.80929	0.0983806	1				ENSDARG00000069142	0.298616	6.78616	0.0495109	0.542615				ENSDARG00000088492	0.697031	4.15241	0.0439674	0.488799
ENSDARG00000097450	0.740525	4.66265	0.0985255	1				ENSDARG00000103476	-1.71976	1.67856	0.0495198	0.542615				ENSDARG00000033144	-0.733306	4.17136	0.0439791	0.488799
ENSDARG00000059369	1.09553	4.03482	0.0985777	1				ENSDARG00000021137	-0.614844	4.59972	0.0496087	0.542976				ENSDARG00000031680	-1.19538	2.60371	0.0440247	0.488799
ENSDARG00000104651	2.38691	2.02023	0.0986149	1				ENSDARG00000062173	-0.271381	7.51324	0.049613	0.542976				ENSDARG00000102308	-0.327199	7.46766	0.0440645	0.488799
ENSDARG00000011259	-0.407413	7.29449	0.0986401	1				ENSDARG00000009311	0.488047	5.1223	0.049703	0.543432				ENSDARG00000027599	-2.75328	0.798217	0.0440926	0.488799
ENSDARG00000058329	-2.33792	0.696616	0.0987031	1				ENSDARG00000090564	0.387598	6.17161	0.0497148	0.543432				ENSDARG00000101530	0.75813	3.98026	0.0441188	0.488799
ENSDARG00000098389	3.77386	0.247586	0.0988172	1				ENSDARG00000062289	-2.67578	0.389368	0.0498068	0.544108				ENSDARG00000103307	5.20903	-0.00103039	0.044122	0.488799
ENSDARG00000086222	0.376509	8.40725	0.098823	1				ENSDARG00000060994	-0.329168	6.62737	0.0498668	0.544434				ENSDARG00000077081	0.452864	5.47534	0.0441474	0.488799
ENSDARG00000103455	-2.79141	0.999531	0.0988295	1				ENSDARG00000078362	0.642027	4.46639	0.0499494	0.544833				ENSDARG00000094577	0.863871	3.47683	0.044149	0.488799
ENSDARG00000099742	-1.03821	4.01801	0.0989248	1				ENSDARG00000016691	0.517704	4.58054	0.0499796	0.544833				ENSDARG00000010940	3.60366	0.245228	0.0441736	0.488799
ENSDARG00000103969	-1.55448	2.71103	0.0989803	1				ENSDARG00000093188	0.686048	4.17814	0.0500226	0.544833				ENSDARG00000070922	-0.312824	9.4665	0.0441778	0.488799
ENSDARG00000002986	-2.60789	2.32503	0.0989881	1				ENSDARG00000001777	-0.413225	5.23892	0.0500537	0.544833				ENSDARG00000015254	-0.479894	5.43028	0.0441815	0.488799
ENSDARG00000079456	1.82707	2.44257	0.0990774	1				ENSDARG00000099616	-2.30728	1.29777	0.0500575	0.544833				ENSDARG00000101431	-0.806887	3.71996	0.0441941	0.488799
ENSDARG00000013834	1.23104	3.32028	0.099178	1				ENSDARG00000086223	-1.26502	2.21287	0.0500843	0.544833				ENSDARG00000000690	-5.24686	0.00941925	0.04431	0.489412
ENSDARG00000000068	-0.727933	6.10262	0.0992906	1				ENSDARG00000098221	0.284073	7.31768	0.0501792	0.545537				ENSDARG00000078387	-5.24686	0.00941925	0.044319	0.489412
ENSDARG00000044601	-0.366652	8.53891	0.0994009	1				ENSDARG00000054874	-0.5001	5.66123	0.0502149	0.545596				ENSDARG00000017174	-1.52294	2.36712	0.0443483	0.489412
ENSDARG00000079900	0.664883	5.07136	0.0994634	1				ENSDARG00000056281	-1.33827	2.00755	0.0503202	0.546411				ENSDARG00000096099	-5.19051	0.0348576	0.0443817	0.489412
ENSDARG00000045749	-0.843899	4.69551	0.0994865	1				ENSDARG00000059342	4.99151	-0.450881	0.0504414	0.54676				ENSDARG00000058260	-1.4149	2.22127	0.0443829	0.489412
ENSDARG00000042533	-0.826271	4.92187	0.0995695	1				ENSDARG00000056165	-0.55962	4.66208	0.0504824	0.54676				ENSDARG00000068374	0.748346	5.89228	0.0444367	0.489711
ENSDARG00000031777	-0.563019	5.42531	0.0996019	1				ENSDARG00000095623	-0.671809	4.3401	0.0505464	0.54676				ENSDARG00000025566	-0.337417	9.17444	0.0445252	0.490286
ENSDARG00000075641	-2.6431	0.521245	0.0996447	1				ENSDARG00000079283	1.00324	2.92212	0.0505767	0.54676				ENSDARG00000090815	0.895437	3.39226	0.0445508	0.490286
ENSDARG00000008186	0.764683	4.35055	0.0997666	1				ENSDARG00000062483	1.48913	2.19337	0.0506167	0.54676				ENSDARG00000019588	1.45626	2.10475	0.0445819	0.490286
ENSDARG00000044626	3.12938	0.635482	0.0997801	1				ENSDARG00000058461	0.614251	4.29431	0.0506271	0.54676				ENSDARG00000060442	0.508357	5.00987	0.0445957	0.490286
ENSDARG00000026369	-0.473542	6.07964	0.0998819	1				ENSDARG00000054537	-0.472432	4.99021	0.0506325	0.54676				ENSDARG00000090223	-0.463683	5.59913	0.0448581	0.492653
ENSDARG00000101212	1.50951	2.3523	0.0998869	1				ENSDARG00000055917	-1.13025	2.48948	0.0506547	0.54676				ENSDARG00000069085	0.985884	3.14623	0.0449089	0.492653
ENSDARG00000105507	-2.51296	0.807363	0.0999687	1				ENSDARG00000027357	-0.483752	5.3532	0.0506698	0.54676				ENSDARG00000099063	4.114	0.425818	0.0449441	0.492653
ENSDARG00000092787	1.24753	3.74875	0.100051	1				ENSDARG00000101465	1.98334	1.84719	0.0506705	0.54676				ENSDARG00000102787	0.398115	5.65931	0.0449911	0.492653
ENSDARG00000001882	-2.7534	0.585428	0.10014	1				ENSDARG00000040727	-0.594307	4.61426	0.0506853	0.54676				ENSDARG00000041182	-0.289395	9.06875	0.0450159	0.492653
ENSDARG00000070972	0.471172	7.67685	0.100243	1				ENSDARG00000098868	-0.808353	3.33768	0.0507718	0.547366				ENSDARG00000045304	1.30879	2.41543	0.0450311	0.492653
ENSDARG00000098417	-3.01213	0.247186	0.10027	1				ENSDARG00000100506	-0.742872	4.0288	0.0509171	0.548414				ENSDARG00000057698	-0.338874	7.40558	0.0450764	0.492653
ENSDARG00000058990	0.831091	4.22214	0.100273	1				ENSDARG00000003693	-0.348042	6.32946	0.0509554	0.548414				ENSDARG00000034423	0.415153	6.17369	0.0451124	0.492653
ENSDARG00000068973	1.06035	3.52649	0.10028	1				ENSDARG00000017504	-2.00712	1.20916	0.0509626	0.548414				ENSDARG00000098025	-2.38701	1.20957	0.0451444	0.492653
ENSDARG00000009214	0.519678	5.61538	0.100313	1				ENSDARG00000015156	1.21217	3.28005	0.0509914	0.548414				ENSDARG00000019743	0.384241	6.08991	0.045151	0.492653
ENSDARG00000087131	2.18925	1.97763	0.100495	1				ENSDARG00000001463	0.522179	5.1342	0.0510317	0.548414				ENSDARG00000074082	3.66781	0.13494	0.0451817	0.492653
ENSDARG00000095783	-2.48384	1.48945	0.100625	1				ENSDARG00000004302	0.402744	6.02991	0.0510785	0.548414				ENSDARG00000023203	5.15822	-0.0462685	0.0452527	0.492653
ENSDARG00000079889	-1.5364	3.10238	0.100626	1				ENSDARG00000041576	0.818	3.56937	0.0510816	0.548414				ENSDARG00000056318	0.388737	6.10357	0.0452644	0.492653
ENSDARG00000062341	-1.84199	1.64589	0.100812	1				ENSDARG00000099183	1.1687	2.52153	0.0511873	0.549222				ENSDARG00000073747	5.15822	-0.0462685	0.0452754	0.492653
ENSDARG00000045219	-1.15542	3.76345	0.100877	1				ENSDARG00000060054	-0.30859	6.6425	0.0512464	0.54953				ENSDARG00000074597	0.607766	4.74812	0.0453184	0.492653
ENSDARG00000070261	-0.532798	5.67442	0.100921	1				ENSDARG00000038072	1.94153	1.53595	0.0513324	0.549594				ENSDARG00000094454	2.66833	0.812774	0.0453264	0.492653
ENSDARG00000096092	-2.29464	1.50825	0.100924	1				ENSDARG00000058179	-0.827698	4.07297	0.0513367	0.549594				ENSDARG00000102435	-1.56173	2.96713	0.0453333	0.492653
ENSDARG00000011671	0.37806	9.76142	0.100976	1				ENSDARG00000074758	-0.261703	8.55328	0.0513754	0.549594				ENSDARG00000070702	-0.748005	4.31611	0.0453717	0.492653
ENSDARG00000040738	0.778456	6.16044	0.101075	1				ENSDARG00000028086	0.516314	4.56822	0.0514022	0.549594				ENSDARG00000068624	0.291964	7.61308	0.0453932	0.492653
ENSDARG00000062056	0.568473	6.16766	0.101136	1				ENSDARG00000010785	-0.885687	3.22661	0.0514836	0.549594				ENSDARG00000098140	0.35257	6.40064	0.0454087	0.492653
ENSDARG00000043074	-1.98795	2.17996	0.101173	1				ENSDARG00000018593	-0.810619	3.30581	0.0514884	0.549594				ENSDARG00000039863	-2.20857	1.86049	0.0454159	0.492653
ENSDARG00000009267	1.47075	2.59786	0.101185	1				ENSDARG00000035559	-0.623857	4.78487	0.0515009	0.549594				ENSDARG00000088766	-1.47681	2.59513	0.0454234	0.492653
ENSDARG00000015829	-0.723545	4.62766	0.10121	1				ENSDARG00000003705	0.271269	7.93143	0.0515091	0.549594				ENSDARG00000040703	0.771312	4.02408	0.0454286	0.492653
ENSDARG00000000540	-0.800597	4.49884	0.101231	1				ENSDARG00000002536	-0.377614	5.712	0.0515263	0.549594				ENSDARG00000012248	-0.329571	7.44262	0.0454884	0.492692
ENSDARG00000031712	2.02297	1.81679	0.101251	1				ENSDARG00000035618	-0.921657	3.27124	0.0516439	0.550523				ENSDARG00000056175	0.692561	5.04602	0.0455439	0.492692
ENSDARG00000012381	-0.384995	7.97505	0.101288	1				ENSDARG00000044968	0.666535	4.52104	0.0518042	0.55121				ENSDARG00000040319	-5.25589	0.0454292	0.0455528	0.492692
ENSDARG00000071445	-1.52226	2.69722	0.101301	1				ENSDARG00000031715	-1.07962	2.70562	0.051845	0.55121				ENSDARG00000101790	5.30631	-0.0538075	0.0455551	0.492692
ENSDARG00000034273	2.86957	1.97187	0.101305	1				ENSDARG00000094788	-0.956245	3.2435	0.0518519	0.55121				ENSDARG00000001154	0.489675	6.03566	0.0455664	0.492692
ENSDARG00000058267	0.777245	4.6137	0.101309	1				ENSDARG00000043608	-0.386157	5.88097	0.0518523	0.55121				ENSDARG00000007216	-0.323376	6.6255	0.0456145	0.492922
ENSDARG00000062839	-1.74257	2.64505	0.101326	1				ENSDARG00000009499	0.254215	8.66713	0.051861	0.55121				ENSDARG00000101497	5.2972	-0.0553654	0.0457251	0.493285
ENSDARG00000089637	-1.56959	2.37508	0.101329	1				ENSDARG00000061226	0.281941	8.50262	0.0519116	0.55125				ENSDARG00000004527	-0.632153	4.73429	0.0457355	0.493285
ENSDARG00000008723	-0.660943	5.0263	0.101368	1				ENSDARG00000063370	-1.26104	2.2849	0.0519526	0.55125				ENSDARG00000009557	-1.66427	2.22699	0.0457529	0.493285
ENSDARG00000100824	-2.34809	0.705428	0.1014	1				ENSDARG00000005058	-1.10644	3.29046	0.0519777	0.55125				ENSDARG00000062003	0.597649	4.44332	0.0457557	0.493285
ENSDARG00000103966	-3.28049	0.401863	0.101536	1				ENSDARG00000094301	0.615701	4.79383	0.0520144	0.55125				ENSDARG00000042877	0.550741	4.9947	0.0458133	0.493616
ENSDARG00000101044	1.40134	2.79165	0.101545	1				ENSDARG00000033440	0.311375	7.34368	0.0520174	0.55125				ENSDARG00000006915	-0.422983	5.99879	0.0459599	0.494905
ENSDARG00000104704	-1.8676	1.91855	0.101594	1				ENSDARG00000004094	-0.442923	7.87117	0.0521433	0.551877				ENSDARG00000102056	0.748551	3.8879	0.0460094	0.495148
ENSDARG00000028957	0.538815	6.12243	0.101638	1				ENSDARG00000046010	0.730896	3.88077	0.0521681	0.551877				ENSDARG00000098017	-0.748019	4.35681	0.0460582	0.495382
ENSDARG00000021241	-0.811809	4.57883	0.101638	1				ENSDARG00000092872	-2.65902	1.02107	0.0521682	0.551877				ENSDARG00000037286	1.29838	2.75644	0.0461557	0.49614
ENSDARG00000051836	1.08277	4.00063	0.10164	1				ENSDARG00000031438	1.92412	1.58455	0.0522752	0.552685				ENSDARG00000074761	1.27355	2.73905	0.0462139	0.496475
ENSDARG00000036629	-0.424945	8.86966	0.101862	1				ENSDARG00000101362	-0.81767	3.42551	0.0523514	0.553167				ENSDARG00000059725	-0.46667	6.16909	0.0462835	0.496931
ENSDARG00000075747	-0.652159	4.90489	0.101876	1				ENSDARG00000062352	-0.472198	5.51169	0.0523989	0.553345				ENSDARG00000043899	-1.16864	2.64905	0.0463214	0.497041
ENSDARG00000011640	0.66683	5.08608	0.101885	1				ENSDARG00000099485	3.4899	-0.154828	0.0524969	0.553876				ENSDARG00000104011	-0.377564	7.66113	0.0463754	0.497041
ENSDARG00000042905	-0.436892	8.10943	0.102142	1				ENSDARG00000101877	0.802021	3.42869	0.0525775	0.553876				ENSDARG00000073802	-0.473797	5.38502	0.0464757	0.497041
ENSDARG00000100875	-2.37842	1.5736	0.102149	1				ENSDARG00000002190	-0.37495	6.01509	0.0525851	0.553876				ENSDARG00000011190	-0.799982	4.09346	0.0464903	0.497041
ENSDARG00000011926	-1.81368	2.6508	0.102167	1				ENSDARG00000032795	-0.894312	3.578	0.0525867	0.553876				ENSDARG00000092348	-5.29799	-0.0136811	0.0464917	0.497041
ENSDARG00000045754	1.27747	2.89742	0.102187	1				ENSDARG00000009214	0.552553	5.04295	0.0526026	0.553876				ENSDARG00000060210	-0.922698	3.39756	0.0465239	0.497041
ENSDARG00000086309	-1.12512	4.69058	0.102238	1				ENSDARG00000073699	-2.17552	0.968686	0.0526941	0.55425				ENSDARG00000016782	0.338027	8.07285	0.0465634	0.497041
ENSDARG00000027290	-1.25137	4.03719	0.102246	1				ENSDARG00000006181	0.79642	3.4805	0.0527214	0.55425				ENSDARG00000075321	1.94682	1.84534	0.0466642	0.497041
ENSDARG00000030263	0.898696	5.03603	0.10237	1				ENSDARG00000104407	-1.47739	1.71441	0.0527431	0.55425				ENSDARG00000020948	-0.586649	4.91389	0.046669	0.497041
ENSDARG00000077912	-0.648069	4.72288	0.102422	1				ENSDARG00000031632	0.47678	4.96346	0.0527836	0.55425				ENSDARG00000021201	5.1797	-0.0445875	0.0466713	0.497041
ENSDARG00000089066	-1.50544	3.54545	0.102704	1				ENSDARG00000014929	-3.0728	0.266905	0.0527981	0.55425				ENSDARG00000057249	0.312857	7.36348	0.0466811	0.497041
ENSDARG00000032619	0.387851	8.30887	0.102711	1				ENSDARG00000076496	0.343314	6.4246	0.0528223	0.55425				ENSDARG00000074745	2.8574	0.754834	0.0466812	0.497041
ENSDARG00000077516	-2.78873	0.611428	0.102717	1				ENSDARG00000007241	-0.88702	3.15443	0.0528754	0.554377				ENSDARG00000011496	0.312996	7.15687	0.0467021	0.497041
ENSDARG00000094107	-1.76839	2.50088	0.102732	1				ENSDARG00000017391	0.310405	6.50115	0.0528958	0.554377				ENSDARG00000069846	-0.530197	5.57409	0.0467052	0.497041
ENSDARG00000078065	-2.26197	1.48861	0.102798	1				ENSDARG00000100709	3.10386	0.533481	0.0530092	0.554986				ENSDARG00000045755	-0.997423	3.3157	0.0467341	0.497041
ENSDARG00000102517	1.09367	3.72753	0.102834	1				ENSDARG00000104916	1.0932	2.9133	0.0530153	0.554986				ENSDARG00000097256	0.98164	3.48139	0.0467605	0.497041
ENSDARG00000014685	-1.87006	2.18251	0.102844	1				ENSDARG00000069852	-0.786667	3.78788	0.0530496	0.555023				ENSDARG00000003475	-1.68215	2.30379	0.0467957	0.497041
ENSDARG00000053636	-2.05556	1.63208	0.102967	1				ENSDARG00000040502	-2.94112	0.108528	0.0530805	0.555025				ENSDARG00000101402	-3.60493	0.267475	0.0468078	0.497041
ENSDARG00000103271	0.646007	5.18114	0.103007	1				ENSDARG00000069074	-0.271408	8.0895	0.0531272	0.555192				ENSDARG00000086853	1.28825	2.92788	0.0468145	0.497041
ENSDARG00000101348	-1.42423	2.80995	0.103056	1				ENSDARG00000019280	0.541364	4.62462	0.0531762	0.555382				ENSDARG00000035324	0.315115	7.04239	0.0468354	0.497041
ENSDARG00000020845	-0.700727	4.92829	0.103105	1				ENSDARG00000054835	-1.38647	2.03932	0.0532544	0.555405				ENSDARG00000014704	-0.718617	4.1595	0.0469119	0.497467
ENSDARG00000099049	-1.86531	2.08738	0.103185	1				ENSDARG00000023318	-0.605829	3.97428	0.0532567	0.555405				ENSDARG00000051710	3.54639	0.174736	0.0469462	0.497467
ENSDARG00000010155	0.439787	6.30971	0.103269	1				ENSDARG00000016480	-0.423852	6.46997	0.0533067	0.555405				ENSDARG00000012535	-2.26466	1.3784	0.0469665	0.497467
ENSDARG00000062757	-1.99807	1.49781	0.103314	1				ENSDARG00000021366	0.486416	4.91898	0.053308	0.555405				ENSDARG00000100722	0.509883	5.57355	0.046984	0.497467
ENSDARG00000057016	0.532812	7.28201	0.103573	1				ENSDARG00000001975	-0.902759	4.77132	0.0533321	0.555405				ENSDARG00000023914	0.441375	5.50005	0.0470386	0.497509
ENSDARG00000028559	-0.63563	5.11752	0.103637	1				ENSDARG00000003085	0.559568	4.95328	0.0534094	0.555674				ENSDARG00000074286	1.62473	2.18239	0.0470423	0.497509
ENSDARG00000098209	-2.13422	2.11961	0.103766	1				ENSDARG00000086523	-0.61245	4.10373	0.0534435	0.555674				ENSDARG00000053131	-1.78286	2.14966	0.047127	0.498119
ENSDARG00000074387	0.81264	4.7069	0.103781	1				ENSDARG00000097031	2.40966	0.741384	0.0534503	0.555674				ENSDARG00000058985	0.2874	8.06962	0.0471971	0.498572
ENSDARG00000061852	1.67164	3.04585	0.103788	1				ENSDARG00000061274	-1.37372	2.35633	0.0535482	0.556372				ENSDARG00000061830	0.561664	5.01487	0.0473263	0.499649
ENSDARG00000053484	-0.478346	6.57258	0.103901	1				ENSDARG00000021584	0.304625	7.7155	0.0537251	0.5568				ENSDARG00000037746	-0.332758	9.55719	0.0473703	0.499826
ENSDARG00000102985	-3.25674	0.365016	0.104019	1				ENSDARG00000099542	-2.64244	0.549596	0.0537274	0.5568				ENSDARG00000041449	0.311992	7.71081	0.0474328	0.500197
ENSDARG00000098515	1.75507	2.32929	0.10404	1				ENSDARG00000075830	-0.362038	6.23669	0.0537343	0.5568				ENSDARG00000051986	-0.388042	6.54644	0.0474742	0.500347
ENSDARG00000101595	3.76713	1.60778	0.104127	1				ENSDARG00000100334	1.2458	2.55889	0.0537911	0.5568				ENSDARG00000096873	5.22468	-0.0356132	0.0475873	0.501251
ENSDARG00000043581	-1.43345	2.81429	0.104148	1				ENSDARG00000005315	0.273795	8.2365	0.0537944	0.5568				ENSDARG00000097524	-4.09198	0.413044	0.0476939	0.501812
ENSDARG00000004396	-2.28763	1.32493	0.104176	1				ENSDARG00000015293	-0.841038	3.05336	0.0538033	0.5568				ENSDARG00000069752	-0.955564	3.63848	0.0477296	0.501812
ENSDARG00000094243	-1.32221	2.86963	0.104292	1				ENSDARG00000043912	2.77933	0.405636	0.0538053	0.5568				ENSDARG00000009949	-0.397928	5.64967	0.0477689	0.501812
ENSDARG00000006225	0.756569	5.56027	0.104314	1				ENSDARG00000074776	3.2753	0.0521963	0.053906	0.557522				ENSDARG00000060322	-3.97073	0.461373	0.04778	0.501812
ENSDARG00000101952	1.3259	2.96404	0.10454	1				ENSDARG00000087937	0.974377	2.85857	0.0539962	0.55757				ENSDARG00000069765	0.299563	7.7526	0.0477886	0.501812
ENSDARG00000103237	-2.23789	1.49768	0.104557	1				ENSDARG00000075694	-0.891236	3.33542	0.0540093	0.55757				ENSDARG00000040874	0.361198	6.29231	0.0478047	0.501812
ENSDARG00000040291	0.442444	6.37552	0.10457	1				ENSDARG00000006300	0.742725	4.06911	0.0540099	0.55757				ENSDARG00000059906	-1.01037	3.9799	0.0478486	0.501986
ENSDARG00000077915	2.56024	1.14332	0.104828	1				ENSDARG00000103001	-0.370754	5.90229	0.0540341	0.55757				ENSDARG00000004687	-0.607637	4.6614	0.0480201	0.503497
ENSDARG00000032859	1.07109	3.56605	0.1049	1				ENSDARG00000056125	-1.44727	1.60429	0.0541833	0.558476				ENSDARG00000018283	-1.19116	3.56706	0.0481355	0.504177
ENSDARG00000059459	-2.4929	1.28803	0.105225	1				ENSDARG00000005980	0.26971	8.9081	0.0541837	0.558476				ENSDARG00000022895	0.343409	6.49128	0.0481398	0.504177
ENSDARG00000078868	3.05734	0.288921	0.105236	1				ENSDARG00000075248	-1.23263	2.43767	0.0542168	0.558498				ENSDARG00000077546	0.59833	4.54729	0.0482287	0.504819
ENSDARG00000019782	1.32858	2.81686	0.105262	1				ENSDARG00000079645	0.568952	4.98339	0.0543773	0.559628				ENSDARG00000099768	0.430579	5.82153	0.0482676	0.504939
ENSDARG00000054300	-0.601343	5.48335	0.105302	1				ENSDARG00000054451	-0.632228	5.12664	0.0543885	0.559628				ENSDARG00000059370	-1.2986	3.31372	0.0483134	0.505023
ENSDARG00000061351	-2.06793	1.73315	0.105305	1				ENSDARG00000101047	-0.527822	4.82451	0.0545078	0.560483				ENSDARG00000012199	0.815934	3.93739	0.0483891	0.505023
ENSDARG00000094433	-1.51523	3.25377	0.105399	1				ENSDARG00000101777	-2.00199	1.39858	0.0545398	0.560483				ENSDARG00000098681	-1.00703	3.71765	0.048398	0.505023
ENSDARG00000021082	-0.558747	5.24512	0.105459	1				ENSDARG00000010717	-0.579141	4.56778	0.0545647	0.560483				ENSDARG00000102774	0.882051	3.49739	0.0484334	0.505023
ENSDARG00000015722	0.632402	5.38131	0.105587	1				ENSDARG00000077570	-1.21422	2.42543	0.0546723	0.56092				ENSDARG00000063713	0.315838	8.07392	0.0484406	0.505023
ENSDARG00000073696	0.690707	4.88641	0.105625	1				ENSDARG00000104034	-1.56919	1.69995	0.0546875	0.56092				ENSDARG00000100797	1.59373	3.02981	0.0484437	0.505023
ENSDARG00000088204	1.30844	3.49308	0.105715	1				ENSDARG00000075564	-0.364611	5.99765	0.0547033	0.56092				ENSDARG00000071065	-0.467792	5.27233	0.0484683	0.505023
ENSDARG00000101312	-2.43038	1.44012	0.105797	1				ENSDARG00000059028	0.793334	3.32009	0.054787	0.56092				ENSDARG00000040180	-0.466948	5.25784	0.0485778	0.505737
ENSDARG00000087306	-0.735304	4.9242	0.105892	1				ENSDARG00000043485	-0.563049	4.57909	0.0548033	0.56092				ENSDARG00000097670	1.20797	2.89986	0.0486012	0.505737
ENSDARG00000056369	0.821362	4.49247	0.105974	1				ENSDARG00000021351	-0.628088	4.89489	0.0548065	0.56092				ENSDARG00000101695	-1.67246	1.91277	0.048635	0.505737
ENSDARG00000012247	-1.57075	2.87746	0.105997	1				ENSDARG00000031720	-0.270397	11.3312	0.0549326	0.56092				ENSDARG00000098181	-0.833958	3.59535	0.0486471	0.505737
ENSDARG00000069846	-0.737846	5.42501	0.106085	1				ENSDARG00000036345	-1.04453	2.8209	0.0549779	0.56092				ENSDARG00000045075	-0.799164	3.70298	0.0488473	0.507531
ENSDARG00000094295	-1.92035	2.0541	0.106113	1				ENSDARG00000089187	-1.74214	2.43293	0.0549941	0.56092				ENSDARG00000094265	3.08953	0.809276	0.0488789	0.507571
ENSDARG00000101180	0.733085	4.37668	0.106154	1				ENSDARG00000105191	-1.2304	2.20516	0.0550555	0.56092				ENSDARG00000058946	-1.2023	3.5526	0.0489231	0.507743
ENSDARG00000044492	0.733556	4.41564	0.106233	1				ENSDARG00000042566	-0.347739	7.02093	0.0550647	0.56092				ENSDARG00000098834	-0.459606	5.61786	0.0489523	0.507759
ENSDARG00000025850	-0.394647	7.48676	0.106268	1				ENSDARG00000057590	-2.49192	0.52295	0.0550663	0.56092				ENSDARG00000103507	-0.958765	3.491	0.0490455	0.508439
ENSDARG00000077205	1.56528	2.61252	0.106314	1				ENSDARG00000076779	-0.263017	8.56573	0.0550872	0.56092				ENSDARG00000103903	0.728684	4.19114	0.0491126	0.508846
ENSDARG00000089227	-1.32386	3.39793	0.106369	1				ENSDARG00000051768	-1.52977	1.90065	0.0550962	0.56092				ENSDARG00000102583	-2.01181	1.77828	0.0491611	0.508913
ENSDARG00000030335	0.847929	4.93656	0.106376	1				ENSDARG00000043066	0.722094	3.8497	0.0551178	0.56092				ENSDARG00000091885	-1.34121	3.88687	0.0491745	0.508913
ENSDARG00000078701	-0.573128	5.43621	0.106421	1				ENSDARG00000044613	-1.35251	2.00187	0.0551221	0.56092				ENSDARG00000073857	0.793078	3.66046	0.0492294	0.509194
ENSDARG00000076829	-0.555673	5.25157	0.106508	1				ENSDARG00000095965	-1.12976	3.0739	0.0551353	0.56092				ENSDARG00000067912	0.976507	3.46303	0.0493239	0.509386
ENSDARG00000077753	0.750644	4.42556	0.106526	1				ENSDARG00000101908	0.387276	6.04398	0.0551896	0.561129				ENSDARG00000003021	0.668365	4.22247	0.0493275	0.509386
ENSDARG00000069373	-2.1091	1.87045	0.106627	1				ENSDARG00000038123	-0.886973	3.09959	0.0552208	0.561129				ENSDARG00000068166	0.57205	4.68861	0.0493313	0.509386
ENSDARG00000044688	0.514021	5.56291	0.106671	1				ENSDARG00000044567	0.52062	4.55675	0.055249	0.561129				ENSDARG00000100124	-1.9105	1.55563	0.0493632	0.509429
ENSDARG00000036442	-0.560913	5.77867	0.10674	1				ENSDARG00000012642	0.629391	4.22322	0.055301	0.561341				ENSDARG00000055966	-0.811096	3.6537	0.0494067	0.509591
ENSDARG00000097553	2.97194	0.831416	0.106797	1				ENSDARG00000097863	-0.543644	4.93212	0.0554291	0.562325				ENSDARG00000102369	-0.415789	6.15427	0.0495764	0.511054
ENSDARG00000023298	-0.387519	8.31571	0.10685	1				ENSDARG00000079742	-0.59236	4.60109	0.0555221	0.562952				ENSDARG00000045874	-0.663435	4.59435	0.0497775	0.512472
ENSDARG00000058682	-4.46757	-0.12355	0.107117	1				ENSDARG00000105344	3.81253	0.0151725	0.0556157	0.563585				ENSDARG00000003290	-0.609534	5.24968	0.0497974	0.512472
ENSDARG00000011652	-1.98233	1.7967	0.107129	1				ENSDARG00000007244	0.622681	3.86832	0.0558164	0.565301				ENSDARG00000040156	0.374336	6.5647	0.0498022	0.512472
ENSDARG00000053940	-2.53507	1.3058	0.107139	1				ENSDARG00000105142	0.456263	4.88976	0.0558911	0.565558				ENSDARG00000045850	-0.356378	6.11573	0.0498819	0.512472
ENSDARG00000054318	-4.46756	-0.12355	0.107152	1				ENSDARG00000011824	0.316751	7.03887	0.0559043	0.565558				ENSDARG00000040152	-0.627576	4.57521	0.049895	0.512472
ENSDARG00000002897	-0.789978	4.41024	0.10716	1				ENSDARG00000105301	-0.479972	5.17807	0.0560691	0.566907				ENSDARG00000040779	-0.809915	3.81874	0.0499049	0.512472
ENSDARG00000036541	0.726356	4.64586	0.107171	1				ENSDARG00000053665	0.475077	5.30336	0.0561547	0.567294				ENSDARG00000052641	0.351326	6.26102	0.0499094	0.512472
ENSDARG00000101272	-4.46756	-0.12355	0.107188	1				ENSDARG00000033539	0.529584	5.22262	0.0561702	0.567294				ENSDARG00000074915	2.33942	0.865989	0.0499702	0.512617
ENSDARG00000099651	0.960923	3.89816	0.107203	1				ENSDARG00000098932	0.392321	5.93299	0.0563038	0.568062				ENSDARG00000058479	-1.85928	1.97494	0.0499794	0.512617
ENSDARG00000078546	0.57584	5.52565	0.10722	1				ENSDARG00000099446	0.901001	3.00227	0.0563763	0.568062				ENSDARG00000097551	1.73799	1.64615	0.0500473	0.513027
ENSDARG00000009046	1.36578	2.57189	0.107339	1				ENSDARG00000003311	0.289542	7.96571	0.0563799	0.568062				ENSDARG00000023797	0.377407	6.84178	0.0501449	0.513558
ENSDARG00000015293	-0.522013	5.49679	0.107431	1				ENSDARG00000042133	1.17743	3.01097	0.0563845	0.568062				ENSDARG00000001785	0.494243	5.71515	0.0501551	0.513558
ENSDARG00000097746	-4.48581	-0.137384	0.107573	1				ENSDARG00000020708	0.277912	9.10543	0.0564036	0.568062				ENSDARG00000077582	0.337297	8.00733	0.0502044	0.513776
ENSDARG00000101507	-0.62941	4.96338	0.107578	1				ENSDARG00000103031	-2.15604	1.61252	0.0564631	0.568222				ENSDARG00000091948	2.79664	0.873851	0.0504151	0.515645
ENSDARG00000011553	-0.421318	7.49163	0.107722	1				ENSDARG00000013389	-1.33375	2.47089	0.0564824	0.568222				ENSDARG00000024642	0.782161	3.70503	0.0505739	0.516767
ENSDARG00000102450	-2.04693	2.51881	0.107754	1				ENSDARG00000004406	-0.511874	4.4489	0.0565237	0.568321				ENSDARG00000039951	0.724518	3.8307	0.0505882	0.516767
ENSDARG00000070025	0.706088	5.13863	0.107818	1				ENSDARG00000099458	0.315398	6.95778	0.0567173	0.569661				ENSDARG00000071670	-0.35694	6.70235	0.0506093	0.516767
ENSDARG00000103467	-0.942064	3.79446	0.107826	1				ENSDARG00000015064	-2.66654	1.02627	0.0567201	0.569661				ENSDARG00000055565	0.553337	4.75981	0.0506564	0.51696
ENSDARG00000041607	-0.759944	5.71199	0.107846	1				ENSDARG00000054911	-0.457262	4.94208	0.0567759	0.569832				ENSDARG00000075930	-0.527107	5.12342	0.0507084	0.517134
ENSDARG00000008867	-0.474786	6.4632	0.107856	1				ENSDARG00000089230	-0.848932	3.49528	0.0568002	0.569832				ENSDARG00000100011	0.544579	4.94802	0.0507298	0.517134
ENSDARG00000060594	-0.639997	5.22254	0.107904	1				ENSDARG00000100119	0.305313	8.02349	0.0569046	0.570531				ENSDARG00000060925	0.475283	5.52231	0.0508448	0.517966
ENSDARG00000057368	-0.615738	5.31851	0.107912	1				ENSDARG00000086960	1.26359	2.51077	0.056933	0.570531				ENSDARG00000086851	-1.56356	2.03111	0.0508843	0.517966
ENSDARG00000019778	-0.364682	9.21499	0.10795	1				ENSDARG00000073696	0.489523	4.6339	0.0569844	0.570729				ENSDARG00000096784	-2.4777	1.3592	0.0508961	0.517966
ENSDARG00000021147	0.913965	4.24069	0.108016	1				ENSDARG00000094454	2.77728	1.21088	0.0571239	0.571721				ENSDARG00000030472	-2.03268	1.63765	0.0509641	0.518362
ENSDARG00000078775	-1.47096	3.33096	0.108034	1				ENSDARG00000097026	-2.92657	0.0826521	0.0571468	0.571721				ENSDARG00000016598	-0.283678	8.65655	0.0510365	0.518362
ENSDARG00000062916	-1.02386	3.89966	0.108078	1				ENSDARG00000002710	0.274469	8.60705	0.0571987	0.571924				ENSDARG00000005236	0.297564	7.24433	0.0510638	0.518362
ENSDARG00000062258	0.697498	4.96119	0.108081	1				ENSDARG00000104353	-0.461011	5.06894	0.0573076	0.572428				ENSDARG00000102765	-0.559951	4.74855	0.0511138	0.518362
ENSDARG00000054666	1.64446	2.33718	0.108093	1				ENSDARG00000095865	0.933363	3.09196	0.0573415	0.572428				ENSDARG00000096870	5.08482	-0.0611137	0.0511206	0.518362
ENSDARG00000096703	-1.84767	2.08333	0.108161	1				ENSDARG00000055412	-0.648146	4.11946	0.0573754	0.572428				ENSDARG00000095147	-5.08817	-0.0193577	0.051171	0.518362
ENSDARG00000102464	1.14261	3.38404	0.108232	1				ENSDARG00000057437	-2.47122	0.38019	0.0573876	0.572428				ENSDARG00000095525	5.12189	-0.0536975	0.051186	0.518362
ENSDARG00000104324	-1.52933	2.76458	0.108262	1				ENSDARG00000024101	0.697762	3.84592	0.0574368	0.572428				ENSDARG00000055901	-0.716806	4.62325	0.051311	0.518362
ENSDARG00000077749	0.488147	6.02094	0.108297	1				ENSDARG00000071670	-0.474898	5.96636	0.0574465	0.572428				ENSDARG00000042708	-0.614607	4.45943	0.051334	0.518362
ENSDARG00000102773	-0.508473	5.5589	0.10836	1				ENSDARG00000078249	-1.62099	1.93793	0.057471	0.572428				ENSDARG00000059003	0.42045	5.89507	0.0513437	0.518362
ENSDARG00000076844	2.0043	2.25363	0.108428	1				ENSDARG00000086052	3.8072	-0.0329305	0.0576135	0.57315				ENSDARG00000031489	-2.99233	0.433572	0.0513526	0.518362
ENSDARG00000101054	0.372578	7.65919	0.108537	1				ENSDARG00000031198	0.524016	4.87798	0.0576332	0.57315				ENSDARG00000069692	-0.901613	3.58205	0.0513538	0.518362
ENSDARG00000043740	-2.7198	1.20519	0.108569	1				ENSDARG00000013095	-0.369078	5.68777	0.0576387	0.57315				ENSDARG00000032087	-0.889047	3.33323	0.0514235	0.518362
ENSDARG00000024827	0.784195	4.87661	0.108575	1				ENSDARG00000062222	-0.930037	3.91444	0.0577728	0.573816				ENSDARG00000098782	-1.05655	3.16551	0.051431	0.518362
ENSDARG00000041576	1.35597	2.80819	0.108594	1				ENSDARG00000091972	2.83231	0.505943	0.0578077	0.573816				ENSDARG00000012987	-0.300295	8.8046	0.0514682	0.518362
ENSDARG00000038293	0.862534	4.14277	0.108712	1				ENSDARG00000074283	-0.751379	3.60575	0.0578235	0.573816				ENSDARG00000038980	-0.598381	4.34628	0.0514876	0.518362
ENSDARG00000098432	0.692659	5.30274	0.108843	1				ENSDARG00000016903	-0.380076	5.53818	0.057851	0.573816				ENSDARG00000013855	5.17718	-0.119589	0.0514889	0.518362
ENSDARG00000061994	-0.66288	5.12717	0.109017	1				ENSDARG00000061647	0.244211	9.59415	0.0578684	0.573816				ENSDARG00000001976	5.17718	-0.119589	0.0514923	0.518362
ENSDARG00000103937	-0.397814	10.2126	0.109156	1				ENSDARG00000094380	0.435807	5.17574	0.0579481	0.573816				ENSDARG00000074117	1.74883	1.84769	0.0515146	0.518362
ENSDARG00000038976	-1.77956	2.63065	0.109186	1				ENSDARG00000045560	-2.82945	0.0626656	0.0579932	0.573816				ENSDARG00000045011	-1.03384	2.90248	0.0515698	0.518362
ENSDARG00000091592	1.85483	1.96434	0.109212	1				ENSDARG00000098432	0.503795	4.88515	0.0580179	0.573816				ENSDARG00000057625	0.708505	4.38905	0.0515706	0.518362
ENSDARG00000086670	1.03556	3.95971	0.109234	1				ENSDARG00000070261	-0.427928	5.17706	0.0580226	0.573816				ENSDARG00000042703	0.450105	5.35326	0.0516309	0.518362
ENSDARG00000036086	1.14757	3.27739	0.109236	1				ENSDARG00000036156	-0.435586	5.2529	0.0580234	0.573816				ENSDARG00000088137	5.02884	-0.108565	0.0516465	0.518362
ENSDARG00000086903	2.29771	1.7641	0.109304	1				ENSDARG00000061551	0.387344	5.3744	0.0583238	0.576295				ENSDARG00000101756	-2.87266	2.01131	0.0516606	0.518362
ENSDARG00000001452	-1.88669	2.51038	0.109352	1				ENSDARG00000102908	0.83028	3.1886	0.058338	0.576295				ENSDARG00000013224	-0.406659	5.79203	0.0516629	0.518362
ENSDARG00000093186	-0.952967	3.84592	0.10948	1				ENSDARG00000012684	0.269039	8.4141	0.0583963	0.576351				ENSDARG00000019451	0.356614	6.78027	0.0516902	0.518362
ENSDARG00000034572	0.886146	3.9589	0.109484	1				ENSDARG00000058848	-0.643816	4.03293	0.0584203	0.576351				ENSDARG00000003680	0.305541	7.54345	0.0516977	0.518362
ENSDARG00000102986	-1.12941	4.32864	0.109688	1				ENSDARG00000060366	0.578755	4.23172	0.0584754	0.576351				ENSDARG00000045959	-2.89575	0.989217	0.0517356	0.518458
ENSDARG00000020007	0.483479	8.94325	0.109693	1				ENSDARG00000017579	-0.832288	3.88737	0.0584846	0.576351				ENSDARG00000075271	0.69587	4.17995	0.0517937	0.518757
ENSDARG00000030630	-0.840123	4.35481	0.109708	1				ENSDARG00000079352	0.452783	5.1156	0.0585032	0.576351				ENSDARG00000045144	-3.46363	0.179482	0.0518662	0.519026
ENSDARG00000028389	1.47044	3.13324	0.109711	1				ENSDARG00000027612	-0.673281	3.93819	0.0586382	0.577366				ENSDARG00000102418	0.753972	4.15881	0.0518841	0.519026
ENSDARG00000067796	-0.580871	5.11235	0.109877	1				ENSDARG00000025855	-0.255482	9.64217	0.0586802	0.577448				ENSDARG00000060537	0.571741	5.12182	0.0519054	0.519026
ENSDARG00000088449	-0.432643	7.19825	0.109954	1				ENSDARG00000015674	-1.7547	1.85209	0.0587106	0.577448				ENSDARG00000097077	-1.0901	2.71528	0.0519685	0.519201
ENSDARG00000045453	-1.94624	4.78504	0.110029	1				ENSDARG00000023443	0.289608	6.94878	0.0587864	0.57788				ENSDARG00000060390	-1.03335	3.11352	0.0520099	0.519201
ENSDARG00000086735	0.367547	9.85896	0.110066	1				ENSDARG00000020822	0.93153	3.31576	0.0589235	0.578913				ENSDARG00000096457	-0.648232	4.15472	0.0520463	0.519201
ENSDARG00000092533	1.24394	3.56998	0.110158	1				ENSDARG00000037100	0.667804	4.12348	0.0589748	0.579102				ENSDARG00000067524	-5.1733	-0.0765073	0.0520637	0.519201
ENSDARG00000043483	0.482481	7.95519	0.110185	1				ENSDARG00000070846	0.611662	4.22267	0.0590136	0.579167				ENSDARG00000043093	-5.1733	-0.0765073	0.0520644	0.519201
ENSDARG00000051763	-0.778626	4.64029	0.110222	1				ENSDARG00000099685	0.276136	6.90316	0.0592005	0.580607				ENSDARG00000093091	0.776454	4.59896	0.0521208	0.519219
ENSDARG00000103697	-0.473343	5.87082	0.110473	1				ENSDARG00000008191	0.496383	4.77436	0.0592246	0.580607				ENSDARG00000008575	0.542652	5.03658	0.0521228	0.519219
ENSDARG00000019601	0.753898	4.97236	0.110537	1				ENSDARG00000056765	-0.780448	3.30823	0.0594299	0.582303				ENSDARG00000090883	1.47753	2.06453	0.0521888	0.51936
ENSDARG00000038030	-0.659235	4.98168	0.110662	1				ENSDARG00000079858	0.256515	7.51084	0.0594828	0.582505				ENSDARG00000055470	-1.11632	2.68047	0.0521936	0.51936
ENSDARG00000006060	-0.576656	5.52595	0.110671	1				ENSDARG00000052063	-0.866334	3.58817	0.0595889	0.582927				ENSDARG00000024954	0.444802	5.90809	0.0522374	0.519509
ENSDARG00000101246	-0.50183	5.94548	0.110684	1				ENSDARG00000042350	1.31666	2.19185	0.0596439	0.582927				ENSDARG00000075584	-0.37809	6.45274	0.0522652	0.519509
ENSDARG00000020548	-1.94121	1.87071	0.110694	1				ENSDARG00000035435	1.91277	1.85849	0.0596513	0.582927				ENSDARG00000040635	0.726582	4.54022	0.0523068	0.519642
ENSDARG00000060631	-1.0702	3.60122	0.110733	1				ENSDARG00000054793	0.424267	5.36854	0.0596549	0.582927				ENSDARG00000067601	0.352168	6.0234	0.0523672	0.519773
ENSDARG00000020231	0.780936	5.00743	0.110847	1				ENSDARG00000077385	0.909241	2.81617	0.0597193	0.582971				ENSDARG00000073883	0.279196	9.40118	0.0523767	0.519773
ENSDARG00000077641	-1.59128	3.09296	0.110909	1				ENSDARG00000061718	1.04422	2.86051	0.0597479	0.582971				ENSDARG00000076701	0.350154	6.85474	0.0524209	0.51993
ENSDARG00000058206	-2.19951	2.10032	0.111097	1				ENSDARG00000016794	-0.435717	5.97672	0.0597563	0.582971				ENSDARG00000073909	-0.747863	4.08668	0.0524589	0.520026
ENSDARG00000052644	0.721467	4.76976	0.111126	1				ENSDARG00000019335	0.476866	5.12332	0.0598725	0.583355				ENSDARG00000062849	0.697897	4.23208	0.0525241	0.520375
ENSDARG00000062942	-1.84116	1.64609	0.111158	1				ENSDARG00000055991	-1.00382	2.82456	0.0599278	0.583355				ENSDARG00000075505	1.96004	2.13126	0.0525508	0.520375
ENSDARG00000094002	0.95354	3.91816	0.111176	1				ENSDARG00000041223	0.76608	3.23217	0.0599552	0.583355				ENSDARG00000098612	0.733157	4.43146	0.0526105	0.520685
ENSDARG00000036584	-0.831362	4.34433	0.111514	1				ENSDARG00000098368	0.237986	10.5111	0.0599773	0.583355				ENSDARG00000079766	-1.08317	3.10953	0.0527373	0.521659
ENSDARG00000070571	0.886521	4.12894	0.111528	1				ENSDARG00000079591	-0.403686	5.95948	0.0600473	0.583355				ENSDARG00000103834	0.335761	7.08829	0.0528287	0.522245
ENSDARG00000040925	-2.43838	0.748397	0.111613	1				ENSDARG00000009169	0.403526	5.33433	0.0600611	0.583355				ENSDARG00000028748	0.44392	6.0052	0.052877	0.522245
ENSDARG00000056765	-1.85518	2.41988	0.111622	1				ENSDARG00000005162	0.280913	7.38032	0.0601149	0.583355				ENSDARG00000063059	5.1972	-0.116444	0.0528819	0.522245
ENSDARG00000090537	-1.96836	2.36602	0.111653	1				ENSDARG00000069189	-0.941894	4.25253	0.060159	0.583355				ENSDARG00000062942	0.591094	5.34284	0.0529747	0.522299
ENSDARG00000025581	-0.414	8.6608	0.111744	1				ENSDARG00000069208	-1.4418	1.81316	0.0601824	0.583355				ENSDARG00000035910	0.493504	4.99979	0.0530359	0.522299
ENSDARG00000058008	-0.431506	6.23213	0.111871	1				ENSDARG00000024209	-0.614651	4.08231	0.0601923	0.583355				ENSDARG00000063701	0.963849	3.18743	0.0530597	0.522299
ENSDARG00000012968	0.572517	5.30977	0.111928	1				ENSDARG00000093862	-1.77691	2.20217	0.0602231	0.583355				ENSDARG00000074590	-0.69828	4.23934	0.0530617	0.522299
ENSDARG00000006422	0.632616	4.79477	0.111941	1				ENSDARG00000102858	2.36408	1.25906	0.0602268	0.583355				ENSDARG00000020448	-0.802358	4.3843	0.0530802	0.522299
ENSDARG00000094836	-0.539434	6.57919	0.112032	1				ENSDARG00000095940	2.26948	0.815191	0.0602357	0.583355				ENSDARG00000041915	-1.03792	2.97758	0.0530825	0.522299
ENSDARG00000045528	1.19696	3.31947	0.112114	1				ENSDARG00000043687	-0.49531	5.46921	0.0602584	0.583355				ENSDARG00000078164	-0.390377	5.75076	0.0531033	0.522299
ENSDARG00000079029	-0.644904	5.74716	0.112123	1				ENSDARG00000101618	0.589269	3.95069	0.0602803	0.583355				ENSDARG00000005690	0.774601	5.82	0.0531356	0.522299
ENSDARG00000097726	-2.52436	1.09844	0.112169	1				ENSDARG00000055540	-0.41671	5.18028	0.0603252	0.583477				ENSDARG00000037040	-1.1549	3.99323	0.0531478	0.522299
ENSDARG00000091241	2.74199	1.57375	0.112186	1				ENSDARG00000073753	0.303722	7.96107	0.06036	0.583501				ENSDARG00000054334	-1.05874	3.10057	0.0531721	0.522299
ENSDARG00000012347	-0.538658	7.24548	0.112218	1				ENSDARG00000029885	-0.299133	8.84379	0.0604136	0.583707				ENSDARG00000039322	-0.845466	3.34758	0.0532791	0.522859
ENSDARG00000053500	-2.05797	2.06194	0.112225	1				ENSDARG00000062025	-0.662612	3.66675	0.0604569	0.583783				ENSDARG00000077762	-1.21846	3.14115	0.0532861	0.522859
ENSDARG00000103865	2.13807	2.28352	0.112353	1				ENSDARG00000088466	0.546123	4.37605	0.0605091	0.583783				ENSDARG00000100054	-1.48226	2.13908	0.0533848	0.52338
ENSDARG00000059658	-1.93566	1.97017	0.11236	1				ENSDARG00000033437	0.39394	6.14256	0.0605446	0.583783				ENSDARG00000009280	-1.98894	1.34793	0.0533962	0.52338
ENSDARG00000023303	-0.618918	4.83355	0.112381	1				ENSDARG00000039543	0.66831	3.80566	0.060571	0.583783				ENSDARG00000016415	0.533873	5.44118	0.0534292	0.523424
ENSDARG00000104968	3.66126	0.186433	0.11242	1				ENSDARG00000040121	-0.525097	4.37019	0.0605831	0.583783				ENSDARG00000094706	-3.29819	0.492004	0.0534773	0.523615
ENSDARG00000099439	-1.38731	3.86557	0.112426	1				ENSDARG00000024381	-0.58158	4.19542	0.060647	0.584087				ENSDARG00000075189	-0.418533	5.47327	0.0535377	0.523927
ENSDARG00000024546	-1.13069	3.7534	0.112585	1				ENSDARG00000094414	0.9823	2.69161	0.0608463	0.585459				ENSDARG00000039130	-0.720779	3.96613	0.0535971	0.524166
ENSDARG00000060023	-2.20979	1.28185	0.112763	1				ENSDARG00000089698	-0.975299	2.77791	0.0608542	0.585459				ENSDARG00000032199	0.646213	4.24817	0.0537044	0.524166
ENSDARG00000000474	-1.66858	2.47681	0.112785	1				ENSDARG00000035835	0.530414	5.36805	0.0609432	0.586002				ENSDARG00000003526	-0.742736	4.26313	0.0537147	0.524166
ENSDARG00000078251	-0.604643	5.51981	0.112817	1				ENSDARG00000029729	-0.486323	5.01033	0.0610169	0.586399				ENSDARG00000056510	-0.572113	4.68882	0.0537341	0.524166
ENSDARG00000104965	-1.98075	1.91457	0.112882	1				ENSDARG00000019130	-0.370793	6.07343	0.0610542	0.586445				ENSDARG00000094026	5.08663	-0.0624747	0.0537369	0.524166
ENSDARG00000095042	1.45098	2.87204	0.112925	1				ENSDARG00000087070	-1.68031	2.36399	0.0611612	0.586916				ENSDARG00000042905	-0.303527	8.27234	0.053766	0.524166
ENSDARG00000102588	2.46841	1.83674	0.112926	1				ENSDARG00000057671	0.306486	6.24762	0.061204	0.586916				ENSDARG00000095705	-0.301439	7.21101	0.0537904	0.524166
ENSDARG00000011545	0.389693	7.29636	0.112965	1				ENSDARG00000067607	-0.51534	7.1432	0.0612169	0.586916				ENSDARG00000026682	-1.53024	3.08695	0.0538466	0.524166
ENSDARG00000013082	-1.30467	3.6628	0.113071	1				ENSDARG00000078767	-0.741179	4.20254	0.0612332	0.586916				ENSDARG00000020623	0.536649	4.81041	0.0538728	0.524166
ENSDARG00000040163	-2.17265	2.0158	0.113079	1				ENSDARG00000086874	3.19371	0.00309343	0.0613119	0.587063				ENSDARG00000058041	-0.413793	6.16448	0.0538819	0.524166
ENSDARG00000091847	0.443659	6.12889	0.113123	1				ENSDARG00000101472	0.971907	3.08166	0.0613136	0.587063				ENSDARG00000098844	1.6149	2.10451	0.0539377	0.524166
ENSDARG00000062634	0.918945	4.41774	0.113132	1				ENSDARG00000052455	-0.70426	3.89131	0.0614795	0.587603				ENSDARG00000105102	0.623542	4.17541	0.053943	0.524166
ENSDARG00000022944	-1.25995	3.19169	0.113186	1				ENSDARG00000057055	-3.41014	0.817268	0.061483	0.587603				ENSDARG00000008133	1.25678	3.01479	0.0539737	0.524166
ENSDARG00000004712	-1.96387	1.56571	0.113209	1				ENSDARG00000096166	-2.40217	0.804567	0.0614837	0.587603				ENSDARG00000103598	-1.11708	3.10824	0.053974	0.524166
ENSDARG00000078729	1.94041	2.49954	0.113311	1				ENSDARG00000003235	0.432605	5.09717	0.0615132	0.587603				ENSDARG00000054446	-0.769729	3.81271	0.0539906	0.524166
ENSDARG00000054574	1.05603	3.4632	0.113614	1				ENSDARG00000030236	-0.384118	6.60124	0.0615327	0.587603				ENSDARG00000055339	-0.448261	5.38462	0.0540307	0.524195
ENSDARG00000102319	3.06236	0.592121	0.113839	1				ENSDARG00000087706	-3.63916	0.0134246	0.0616636	0.588542				ENSDARG00000098130	-1.27334	2.84631	0.0540507	0.524195
ENSDARG00000033376	-1.8225	2.05698	0.113871	1				ENSDARG00000069003	0.59625	4.35526	0.0616965	0.588544				ENSDARG00000010207	0.750999	3.8775	0.0541195	0.524585
ENSDARG00000004046	-0.904787	4.57213	0.113887	1				ENSDARG00000079165	-2.90998	0.109317	0.0618011	0.589231				ENSDARG00000103957	-0.683964	4.70092	0.0541806	0.524772
ENSDARG00000003270	-0.702127	4.92723	0.113938	1				ENSDARG00000093240	-0.616546	4.10427	0.0619106	0.589964				ENSDARG00000040009	-0.684263	4.18807	0.054196	0.524772
ENSDARG00000103023	-1.79567	1.64876	0.114037	1				ENSDARG00000088292	-1.41626	2.38642	0.0619847	0.590189				ENSDARG00000018382	-1.76689	1.836	0.0543099	0.525598
ENSDARG00000102727	-2.71177	2.29235	0.11409	1				ENSDARG00000076052	0.245722	10.1355	0.0620102	0.590189				ENSDARG00000020494	-0.524781	5.32749	0.0544733	0.526507
ENSDARG00000063578	-0.522433	5.51464	0.114115	1				ENSDARG00000023188	-0.541545	4.23587	0.0620323	0.590189				ENSDARG00000007413	0.346796	6.26625	0.0544748	0.526507
ENSDARG00000007842	2.93066	1.39017	0.114215	1				ENSDARG00000036569	0.97693	2.90611	0.062114	0.590655				ENSDARG00000062765	0.388667	6.20776	0.0545244	0.526507
ENSDARG00000075159	-2.47556	1.05027	0.11424	1				ENSDARG00000054423	0.631304	3.971	0.0622138	0.591099				ENSDARG00000025011	0.292922	7.90038	0.0545316	0.526507
ENSDARG00000058647	-0.71538	4.60183	0.114313	1				ENSDARG00000103483	-0.575857	4.5669	0.0622261	0.591099				ENSDARG00000028475	-0.948642	3.08685	0.0545474	0.526507
ENSDARG00000102651	-1.03569	3.47999	0.114426	1				ENSDARG00000015515	-1.20248	2.49301	0.0622979	0.591469				ENSDARG00000019579	-0.449443	5.43479	0.0546742	0.527454
ENSDARG00000056806	0.473907	7.75654	0.114446	1				ENSDARG00000037929	-0.510089	5.33601	0.0626625	0.594619				ENSDARG00000010384	-3.05494	0.608118	0.0548345	0.528722
ENSDARG00000045299	-3.16325	0.340794	0.114467	1				ENSDARG00000100834	3.75496	-0.0439434	0.0627025	0.594686				ENSDARG00000093089	-1.16485	2.85857	0.0548758	0.528842
ENSDARG00000035603	-2.58064	0.507434	0.114545	1				ENSDARG00000035944	-2.32804	0.800581	0.0628894	0.595939				ENSDARG00000076153	0.885004	3.36989	0.0549208	0.528999
ENSDARG00000097768	1.99729	1.12663	0.114574	1				ENSDARG00000099221	-0.403108	5.6193	0.0629006	0.595939				ENSDARG00000103823	1.95552	1.82593	0.0550242	0.52944
ENSDARG00000037746	-0.411234	10.3243	0.114717	1				ENSDARG00000046098	-1.05888	2.62365	0.0629786	0.596208				ENSDARG00000060085	0.640844	4.51589	0.0550244	0.52944
ENSDARG00000029639	0.457676	5.88547	0.114725	1				ENSDARG00000074526	0.497858	4.90287	0.0629951	0.596208				ENSDARG00000019438	0.551053	5.64102	0.0550607	0.529512
ENSDARG00000098059	-0.418346	6.31464	0.114737	1				ENSDARG00000029936	-0.970029	3.49247	0.063056	0.596472				ENSDARG00000059853	0.712588	3.9926	0.0551745	0.530328
ENSDARG00000074004	-0.727723	4.40939	0.114781	1				ENSDARG00000056196	0.399748	5.30312	0.0631487	0.596856				ENSDARG00000098367	-0.351982	6.12659	0.0552168	0.530457
ENSDARG00000075389	-1.91275	1.78049	0.114848	1				ENSDARG00000057949	-1.07115	3.24517	0.0631627	0.596856				ENSDARG00000019595	1.97344	1.66535	0.0552719	0.530709
ENSDARG00000078942	-0.83032	4.48789	0.114986	1				ENSDARG00000041421	0.739193	3.49943	0.0632578	0.597442				ENSDARG00000045485	0.473881	5.43308	0.0553444	0.530885
ENSDARG00000029783	0.540814	5.46146	0.115018	1				ENSDARG00000088842	0.544743	4.96727	0.06343	0.598612				ENSDARG00000015803	-2.66113	0.653315	0.0553482	0.530885
ENSDARG00000069463	0.818597	4.29054	0.115119	1				ENSDARG00000101036	-0.869769	3.21056	0.0634907	0.598612				ENSDARG00000039830	-0.875011	3.69016	0.0554538	0.53162
ENSDARG00000001888	0.545746	5.533	0.115326	1				ENSDARG00000100265	2.66621	1.19889	0.0635162	0.598612				ENSDARG00000079585	0.588431	4.43269	0.0555131	0.531911
ENSDARG00000075833	-1.57064	2.96057	0.115343	1				ENSDARG00000042182	-0.972182	2.99812	0.0635326	0.598612				ENSDARG00000060711	0.306989	6.84672	0.0555633	0.532115
ENSDARG00000074852	-2.18609	1.08557	0.115353	1				ENSDARG00000033160	0.498632	5.0489	0.0635638	0.598612				ENSDARG00000092896	-0.611641	4.59841	0.055633	0.532504
ENSDARG00000037350	-0.371536	8.84479	0.115426	1				ENSDARG00000057238	-0.989936	2.99145	0.0635806	0.598612				ENSDARG00000015221	-0.392757	5.82185	0.0556908	0.532626
ENSDARG00000079815	-1.91072	2.03508	0.115442	1				ENSDARG00000027501	0.275243	6.81761	0.0636474	0.598782				ENSDARG00000016375	0.884427	3.66666	0.0557038	0.532626
ENSDARG00000009825	1.31093	3.18302	0.115502	1				ENSDARG00000027187	-0.379027	5.42392	0.0636649	0.598782				ENSDARG00000100363	-0.784244	4.64413	0.0558579	0.533821
ENSDARG00000057610	-1.76316	2.44278	0.115684	1				ENSDARG00000102061	0.336849	6.59169	0.0637446	0.599219				ENSDARG00000007405	-0.34439	6.35814	0.0559484	0.533848
ENSDARG00000060771	0.426337	8.06756	0.115744	1				ENSDARG00000053449	0.365813	6.24323	0.0637911	0.599345				ENSDARG00000100731	0.759084	3.90383	0.0559889	0.533848
ENSDARG00000059351	1.23327	3.71562	0.115747	1				ENSDARG00000089139	-1.18113	2.35482	0.0639817	0.600618				ENSDARG00000090230	0.572273	4.81505	0.0559976	0.533848
ENSDARG00000104186	0.55631	5.17676	0.115781	1				ENSDARG00000088959	-0.445157	5.04095	0.0640195	0.600618				ENSDARG00000024195	0.437267	6.30825	0.056045	0.533848
ENSDARG00000063270	-0.487869	6.2663	0.115796	1				ENSDARG00000096770	0.372816	5.4338	0.0640264	0.600618				ENSDARG00000018716	0.310145	8.05435	0.0561131	0.533848
ENSDARG00000073985	-1.75324	2.29049	0.115817	1				ENSDARG00000037603	-1.49054	1.71954	0.0640658	0.600675				ENSDARG00000017615	-0.592228	4.34725	0.0561169	0.533848
ENSDARG00000004874	1.09079	3.55456	0.115821	1				ENSDARG00000011473	0.653751	3.62759	0.0642102	0.601607				ENSDARG00000025855	-0.285203	8.97862	0.0561232	0.533848
ENSDARG00000098623	0.844448	4.02287	0.11583	1				ENSDARG00000020876	0.479604	5.46166	0.064265	0.601607				ENSDARG00000033789	-0.385248	7.7615	0.0561251	0.533848
ENSDARG00000017038	-2.29705	0.689167	0.115936	1				ENSDARG00000068910	-0.380378	5.92109	0.0642756	0.601607				ENSDARG00000039215	0.528484	5.25061	0.0561636	0.533848
ENSDARG00000058114	0.739421	4.60575	0.116043	1				ENSDARG00000103797	-0.564368	4.36369	0.0642985	0.601607				ENSDARG00000031495	-0.29277	7.28334	0.0561683	0.533848
ENSDARG00000105074	-2.37564	0.704494	0.11612	1				ENSDARG00000058646	0.247695	8.75346	0.0644083	0.602323				ENSDARG00000061282	0.273677	8.54209	0.0562177	0.533848
ENSDARG00000079824	1.80698	1.96447	0.116247	1				ENSDARG00000009208	-0.329998	7.08589	0.0644952	0.602823				ENSDARG00000098867	1.77002	2.26626	0.0562492	0.533848
ENSDARG00000015627	0.493937	5.59718	0.116284	1				ENSDARG00000068641	-0.425016	5.13916	0.0645693	0.603203				ENSDARG00000054610	-0.551507	5.62029	0.0562535	0.533848
ENSDARG00000097011	0.588921	7.3555	0.116373	1				ENSDARG00000045706	0.552503	4.38272	0.0647954	0.603607				ENSDARG00000063140	1.01596	3.29485	0.0562829	0.533848
ENSDARG00000103777	1.34751	2.66507	0.116441	1				ENSDARG00000039534	-1.95529	1.76493	0.0648077	0.603607				ENSDARG00000078901	0.648231	4.26408	0.0563135	0.533848
ENSDARG00000076585	0.563769	5.27285	0.116461	1				ENSDARG00000101407	1.48595	1.56798	0.0648357	0.603607				ENSDARG00000034871	0.347044	6.53765	0.0563424	0.533848
ENSDARG00000060875	-1.9334	2.11583	0.116484	1				ENSDARG00000026017	-0.849603	3.23278	0.0648962	0.603607				ENSDARG00000043511	-0.507873	5.3967	0.0563554	0.533848
ENSDARG00000100657	-1.14322	3.48144	0.116576	1				ENSDARG00000012949	0.496586	4.54621	0.0649079	0.603607				ENSDARG00000098550	1.76689	1.95511	0.0564098	0.534089
ENSDARG00000056134	1.17603	3.16005	0.116596	1				ENSDARG00000087887	-0.637659	4.29548	0.0649087	0.603607				ENSDARG00000086037	-0.533443	4.78397	0.0565892	0.53551
ENSDARG00000030116	-0.502546	6.75595	0.11666	1				ENSDARG00000097869	-1.22606	2.36933	0.0649108	0.603607				ENSDARG00000086739	-1.74739	1.86118	0.0566427	0.535741
ENSDARG00000035860	-0.353571	8.17576	0.116669	1				ENSDARG00000005382	-0.624772	3.99112	0.0649958	0.603607				ENSDARG00000039034	-0.314257	8.99969	0.0567284	0.536018
ENSDARG00000023053	1.34821	3.80098	0.116688	1				ENSDARG00000100722	0.290912	6.77763	0.0650334	0.603607				ENSDARG00000042995	0.588351	4.36888	0.0567304	0.536018
ENSDARG00000056773	0.703609	5.13681	0.116795	1				ENSDARG00000056347	-0.336681	5.81747	0.0651072	0.603607				ENSDARG00000043586	-3.37676	0.742662	0.0568273	0.53645
ENSDARG00000060199	-1.01306	3.53066	0.116862	1				ENSDARG00000074667	-0.25726	7.74867	0.0651156	0.603607				ENSDARG00000018491	-0.555499	4.59038	0.0568347	0.53645
ENSDARG00000060695	0.639719	5.06216	0.116974	1				ENSDARG00000004306	-0.680117	3.95585	0.0651335	0.603607				ENSDARG00000020007	0.695066	3.96342	0.0569105	0.53689
ENSDARG00000098666	0.802099	4.28522	0.116975	1				ENSDARG00000040110	2.38842	0.568736	0.0651377	0.603607				ENSDARG00000053857	0.861699	3.6479	0.0569526	0.537011
ENSDARG00000061436	0.441655	6.48557	0.117057	1				ENSDARG00000008384	-0.637553	4.17029	0.0651576	0.603607				ENSDARG00000055344	-0.713017	4.70787	0.0570463	0.537276
ENSDARG00000007769	1.00949	4.05492	0.117061	1				ENSDARG00000079401	-0.665994	3.8105	0.0651612	0.603607				ENSDARG00000086753	-0.522078	5.3953	0.0570536	0.537276
ENSDARG00000058995	-1.76217	1.93602	0.117091	1				ENSDARG00000038213	-0.579096	5.00685	0.0652043	0.603607				ENSDARG00000012204	0.483708	5.43878	0.0570788	0.537276
ENSDARG00000038918	0.797055	4.63235	0.117092	1				ENSDARG00000055064	-0.332434	6.66353	0.0652492	0.603607				ENSDARG00000038059	0.406089	5.93553	0.0570978	0.537276
ENSDARG00000062277	1.01303	3.44041	0.117225	1				ENSDARG00000018985	0.30277	6.55004	0.0652618	0.603607				ENSDARG00000018691	0.324814	6.77447	0.0571972	0.537935
ENSDARG00000060489	-0.87045	4.12057	0.117304	1				ENSDARG00000061802	-0.365836	5.79997	0.0652742	0.603607				ENSDARG00000056270	-0.988245	3.01962	0.0572724	0.538297
ENSDARG00000021193	0.557037	5.6749	0.11742	1				ENSDARG00000040248	0.429075	5.12468	0.065281	0.603607				ENSDARG00000091058	-5.11937	-0.0514784	0.0572944	0.538297
ENSDARG00000100990	0.482062	5.86304	0.117526	1				ENSDARG00000056862	-1.14944	2.62779	0.0655224	0.605529				ENSDARG00000018073	-0.948507	3.78947	0.0573521	0.538564
ENSDARG00000058048	1.17631	3.70635	0.11754	1				ENSDARG00000034423	0.511137	4.70445	0.0657584	0.607167				ENSDARG00000007823	-1.0973	2.95025	0.0574296	0.538898
ENSDARG00000036826	1.05912	3.45601	0.117557	1				ENSDARG00000077530	-0.36947	6.02891	0.0657669	0.607167				ENSDARG00000040920	-0.526644	4.75124	0.0574667	0.538898
ENSDARG00000057323	-2.42645	0.742795	0.117573	1				ENSDARG00000092987	0.946197	3.17071	0.0658271	0.607412				ENSDARG00000075867	-0.575736	4.76082	0.0574758	0.538898
ENSDARG00000089433	1.65732	3.80922	0.117577	1				ENSDARG00000086327	-0.318296	6.74638	0.0658896	0.607678				ENSDARG00000061099	0.309987	8.0288	0.0575069	0.538914
ENSDARG00000014817	-0.498509	6.25207	0.117613	1				ENSDARG00000056888	-1.35113	1.96205	0.0659407	0.607782				ENSDARG00000091326	0.464776	5.55052	0.0577231	0.540665
ENSDARG00000074226	0.605923	5.11523	0.117719	1				ENSDARG00000068701	0.284453	7.28196	0.0659682	0.607782				ENSDARG00000089356	-5.0664	-0.0990868	0.0578524	0.541599
ENSDARG00000096911	1.32383	2.78745	0.117782	1				ENSDARG00000040445	-0.989074	2.66802	0.0660279	0.607794				ENSDARG00000093972	-5.07833	-0.0592164	0.0579353	0.541974
ENSDARG00000078301	0.557719	5.27163	0.117859	1				ENSDARG00000103739	0.693594	4.67325	0.0660399	0.607794				ENSDARG00000067646	-5.07833	-0.0592164	0.0579707	0.541974
ENSDARG00000100003	-0.590212	6.52796	0.117893	1				ENSDARG00000070957	-0.464198	4.85814	0.066196	0.607794				ENSDARG00000036446	-0.346521	7.15706	0.0579811	0.541974
ENSDARG00000092260	1.01815	3.87903	0.117931	1				ENSDARG00000074225	0.392414	5.7775	0.0662091	0.607794				ENSDARG00000097690	-1.66788	1.70647	0.0581366	0.543151
ENSDARG00000099400	-2.61332	0.539573	0.117973	1				ENSDARG00000015278	-0.576148	4.22736	0.066232	0.607794				ENSDARG00000007856	0.958898	3.17573	0.0582339	0.543783
ENSDARG00000078006	-2.12568	1.23469	0.11801	1				ENSDARG00000045294	-0.600467	4.2494	0.0662486	0.607794				ENSDARG00000094557	0.901483	3.35659	0.0583242	0.544149
ENSDARG00000093677	-2.27602	0.910437	0.118015	1				ENSDARG00000070100	-0.388819	7.65802	0.0662662	0.607794				ENSDARG00000088882	0.965042	2.99305	0.058348	0.544149
ENSDARG00000039351	1.23008	3.3271	0.118141	1				ENSDARG00000020131	0.327643	6.90124	0.0662845	0.607794				ENSDARG00000008035	0.805916	3.67905	0.0583621	0.544149
ENSDARG00000101096	3.26709	1.95408	0.118309	1				ENSDARG00000086256	-0.615421	3.94799	0.0663003	0.607794				ENSDARG00000086579	1.35226	2.53186	0.0584872	0.544621
ENSDARG00000014439	0.422421	6.50118	0.118318	1				ENSDARG00000016837	2.22067	1.22606	0.0663488	0.607794				ENSDARG00000103149	-0.534469	4.76387	0.0585288	0.544621
ENSDARG00000103229	-1.68001	2.65872	0.118418	1				ENSDARG00000042014	2.15524	0.9552	0.0663679	0.607794				ENSDARG00000006151	0.81874	3.44608	0.058529	0.544621
ENSDARG00000054753	0.612578	5.12835	0.118493	1				ENSDARG00000013397	0.764529	3.43316	0.0663878	0.607794				ENSDARG00000079700	0.930431	3.32	0.0585314	0.544621
ENSDARG00000056885	1.15696	4.806	0.118553	1				ENSDARG00000036700	-0.336881	5.7629	0.0664153	0.607794				ENSDARG00000070484	2.49568	0.845452	0.0585948	0.544935
ENSDARG00000001712	2.05275	1.41115	0.118616	1				ENSDARG00000062781	-1.21784	2.2226	0.0664702	0.607794				ENSDARG00000088073	0.319291	6.76345	0.0587129	0.545353
ENSDARG00000039677	0.811073	6.50614	0.118685	1				ENSDARG00000088247	0.496315	4.54661	0.0664743	0.607794				ENSDARG00000097175	-1.68715	2.31468	0.0587231	0.545353
ENSDARG00000070786	0.846127	4.12253	0.118794	1				ENSDARG00000075193	1.84268	1.14253	0.066717	0.609632				ENSDARG00000045926	-0.327851	8.07469	0.0587384	0.545353
ENSDARG00000008363	-0.473766	6.5004	0.118898	1				ENSDARG00000102325	0.465104	4.60783	0.0667429	0.609632				ENSDARG00000070657	-0.367628	6.54262	0.0587587	0.545353
ENSDARG00000074851	2.45535	0.948201	0.119059	1				ENSDARG00000060768	-0.588864	4.04138	0.0669493	0.611209				ENSDARG00000036456	-1.37309	3.21827	0.058888	0.545543
ENSDARG00000033965	-0.663789	4.79936	0.119139	1				ENSDARG00000054259	0.515958	4.33111	0.0670182	0.611441				ENSDARG00000053365	-0.346032	9.17157	0.0589374	0.545543
ENSDARG00000023445	0.395194	7.48412	0.119161	1				ENSDARG00000062749	0.483147	4.78381	0.0670425	0.611441				ENSDARG00000042934	-1.64545	2.15119	0.0590039	0.545543
ENSDARG00000076679	0.642386	4.99466	0.119169	1				ENSDARG00000051886	0.272184	7.79979	0.0671318	0.611748				ENSDARG00000092996	3.76449	0.318668	0.0590112	0.545543
ENSDARG00000056677	0.847021	4.11875	0.119306	1				ENSDARG00000031049	0.264576	7.61819	0.0671589	0.611748				ENSDARG00000080006	-0.748576	3.74456	0.0590695	0.545543
ENSDARG00000002994	-0.511429	5.56724	0.119538	1				ENSDARG00000060594	-0.322217	6.47622	0.0671961	0.611748				ENSDARG00000097473	5.05696	-0.185036	0.0590793	0.545543
ENSDARG00000000189	0.468053	6.51367	0.119579	1				ENSDARG00000100398	-2.27361	0.809208	0.0672367	0.611748				ENSDARG00000037009	-0.449422	5.6976	0.0590834	0.545543
ENSDARG00000053583	1.07572	3.75402	0.119629	1				ENSDARG00000069473	-0.918543	3.17683	0.0673427	0.611748				ENSDARG00000097793	-4.83655	-0.218298	0.0591406	0.545543
ENSDARG00000100437	1.66323	2.88037	0.119643	1				ENSDARG00000035551	-1.03748	2.56542	0.0673808	0.611748				ENSDARG00000012261	-0.554101	5.44697	0.0591523	0.545543
ENSDARG00000044975	-0.428133	6.67893	0.119644	1				ENSDARG00000017128	-1.13695	2.27389	0.0673938	0.611748				ENSDARG00000037121	1.24349	2.96693	0.059166	0.545543
ENSDARG00000092402	-1.44505	3.36089	0.119743	1				ENSDARG00000076386	-0.66194	3.65089	0.0674534	0.611748				ENSDARG00000062831	0.597469	4.32598	0.0592005	0.545543
ENSDARG00000009336	0.500009	6.21497	0.119898	1				ENSDARG00000089109	0.303869	6.5058	0.0674742	0.611748				ENSDARG00000039255	-0.443569	5.51971	0.0592519	0.545543
ENSDARG00000010586	-1.76964	2.18966	0.120009	1				ENSDARG00000002071	0.371643	5.55272	0.0674812	0.611748				ENSDARG00000089467	0.954734	3.61132	0.0592735	0.545543
ENSDARG00000032264	-2.10882	1.51247	0.120053	1				ENSDARG00000036549	-0.283963	8.0818	0.0675079	0.611748				ENSDARG00000040005	0.855276	3.82691	0.0593478	0.545543
ENSDARG00000016084	0.67429	4.57283	0.12022	1				ENSDARG00000042527	1.71519	1.42132	0.0675135	0.611748				ENSDARG00000102471	0.46033	5.25447	0.0594307	0.545543
ENSDARG00000071560	-1.68068	2.25317	0.120276	1				ENSDARG00000079818	1.62286	1.50693	0.0675257	0.611748				ENSDARG00000035391	1.48367	2.13281	0.0594354	0.545543
ENSDARG00000102402	1.05676	3.60929	0.120297	1				ENSDARG00000010052	-0.233791	8.80369	0.0675504	0.611748				ENSDARG00000103844	0.717818	5.41728	0.0594643	0.545543
ENSDARG00000042969	0.387933	6.94856	0.120322	1				ENSDARG00000074739	-0.439659	5.16759	0.0676028	0.611784				ENSDARG00000024167	-0.90637	3.21207	0.0594818	0.545543
ENSDARG00000037116	-0.429502	7.40959	0.120362	1				ENSDARG00000035719	-0.945456	2.90765	0.0676407	0.611784				ENSDARG00000034988	1.35558	2.54936	0.0594975	0.545543
ENSDARG00000105117	-0.89004	4.38977	0.120404	1				ENSDARG00000103494	1.41003	1.92038	0.067656	0.611784				ENSDARG00000104367	-3.95505	0.325141	0.0595363	0.545543
[truncated: 17,030 more rows]

## Sheet: Common DE genes
Common differentially expressed genes
anterior - posterior brain			anterior brain - eye			posterior brain - eye			anterior - posterior brain - eye
Ensembl Gene ID	Gene		Ensembl Gene ID	Gene		Ensembl Gene ID	Gene		Ensembl Gene ID	Gene
ENSDARG00000075963	mhc1uba		ENSDARG00000075963	mhc1uba		ENSDARG00000075963	mhc1uba		ENSDARG00000075963	mhc1uba
ENSDARG00000012610	saga		ENSDARG00000101984	pde6gb		ENSDARG00000105450	si:ch211-63p21.1		ENSDARG00000105450	si:ch211-63p21.1
ENSDARG00000098249	asmt		ENSDARG00000105450	si:ch211-63p21.1		ENSDARG00000001303	psmb8a		2
ENSDARG00000044199	gnat1		ENSDARG00000092731	mhc1uka		3
ENSDARG00000105450	si:ch211-63p21.1		ENSDARG00000074506	tmem94
ENSDARG00000008306	rdh5		5
ENSDARG00000063186	bend7
ENSDARG00000007682	ppdpfa
ENSDARG00000101180	mcm7
ENSDARG00000022841	ptk2ba
ENSDARG00000044811	cdk9
ENSDARG00000092208	-
ENSDARG00000056871	ap4m1
ENSDARG00000063466	isy1
ENSDARG00000087762	rab27b
ENSDARG00000011170	ndrg2
ENSDARG00000103740	fundc2
ENSDARG00000103324	si:ch211-127b6.2
ENSDARG00000008142	stxbp3
ENSDARG00000059150	tmem107
ENSDARG00000104808	jak2a
ENSDARG00000076473	trim37
ENSDARG00000105592	-
ENSDARG00000097196	-
ENSDARG00000031382	reep2
ENSDARG00000093803	si:dkey-196n19.2
ENSDARG00000005397	trim3b
ENSDARG00000038475	acy1; LOC103909643
ENSDARG00000004459	unc119.2
ENSDARG00000090232	clpb
ENSDARG00000052039	caspb
ENSDARG00000061100	nars1
ENSDARG00000045611	nfybb
ENSDARG00000104949	slc27a1b
ENSDARG00000104582	-
ENSDARG00000058966	zgc:112332
ENSDARG00000001015	znf384a
ENSDARG00000104279	appa
ENSDARG00000057881	si:dkey-33c12.3
ENSDARG00000039490	pitpnaa
ENSDARG00000077228	ntrk3a
ENSDARG00000061417	nub1
ENSDARG00000058256	draxina
ENSDARG00000101828	si:dkey-16p6.1
ENSDARG00000056877	vamp2
ENSDARG00000074381	farp1
ENSDARG00000010729	ifi44d
ENSDARG00000101054	syn2b
ENSDARG00000097937	-
ENSDARG00000078133	kdm2ab
ENSDARG00000088689	si:ch211-201o1.1
ENSDARG00000071437	ptprc
ENSDARG00000032865	pacsin1a
ENSDARG00000100789	plgrkt
ENSDARG00000076299	-
ENSDARG00000068434	h3f3b.1
ENSDARG00000032650	fuk
ENSDARG00000098890	cyp2aa9
ENSDARG00000095556	LOC795545
59

## Sheet: DE reads norm to 1000 actb1
Ensembl ID	42327.eye.WT	42329.eye.WT	42331.eye.WT	42326.eye.DKO	42328.eye.DKO	42330.eye.DKO	42315.ab.WT	42319.ab.WT	42321.ab.WT	42314._ab.DKO	42318.ab.DKO	42320.ab.DKO	42317.pb.WT	42323.pb.WT	42325.pb.WT	42316.pb.DKO	42322.pb.DKO	42324.pb.DKO	N_42327.eye.WT	N_42329.eye.WT	N_42331.eye.WT	N_42326.eye.DKO	N_42328.eye.DKO	N_42330.eye.DKO	N_42315.ab.WT	N_42319.ab.WT	N_42321.ab.WT	N_42314._ab.DKO	N_42318.ab.DKO	N_42320.ab.DKO	N_42317.pb.WT	N_42323.pb.WT	N_42325.pb.WT	N_42316.pb.DKO	N_42322.pb.DKO	N_42324.pb.DKO
ENSDARG00000104632	58	53	9	78	72	47	132	148	84	275	167	178	95	145	66	147	75	119	13.1998	16.3479	4.09091	9.16569	8.98316	11.3801	35.5795	33.5982	30.6122	40.7046	59.0941	59.0773	32.5342	45.2136	31.9458	28.9769	29.2626	31.8608
ENSDARG00000100660	68	88	1	132	149	68	46	92	54	116	130	52	27	55	55	45	78	41	15.4756	27.1437	0.454545	15.5112	18.5901	16.4649	12.3989	20.8854	19.6793	17.1699	46.0014	17.2585	9.24658	17.15	26.6215	8.87049	30.4331	10.9772
ENSDARG00000098417	0	1	0	3	7	5	9	60	38	34	46	56	27	63	49	38	21	60	0	0.308452	0	0.352526	0.873362	1.21065	2.42588	13.6209	13.8484	5.03256	16.2774	18.5861	9.24658	19.6445	23.7173	7.49064	8.19352	16.0643
ENSDARG00000100422	124	117	154	349	171	175	634	938	661	1236	596	685	498	816	560	978	367	808	28.2203	36.0888	70	41.0106	21.335	42.3729	170.889	212.94	240.889	182.948	210.899	227.348	170.548	254.443	271.055	192.785	143.192	216.332
ENSDARG00000102128	853	1353	859	1455	1327	1249	394	679	327	465	383	430	238	429	242	390	238	397	194.128	417.335	390.455	170.975	165.565	302.421	106.199	154.143	119.169	68.8277	135.527	142.715	81.5068	133.77	117.135	76.8776	92.8599	106.292
ENSDARG00000105186	0	0	0	0	0	0	0	0	0	0	0	0	0	0	0	0	0	0	0	0	0	0	0	0	0	0	0	0	0	0	0	0	0	0	0	0
ENSDARG00000103095	452	492	312	997	768	530	824	1290	992	1497	874	847	909	1539	889	1444	856	1186	102.868	151.758	141.818	117.156	95.8203	128.329	222.102	292.849	361.516	221.581	309.271	281.115	311.301	479.888	430.3	284.644	333.984	317.537
ENSDARG00000102226	33	33	44	50	54	47	108	209	110	235	122	103	131	220	96	152	86	147	7.51024	10.1789	20	5.87544	6.73737	11.3801	29.1105	47.4461	40.0875	34.7839	43.1706	34.1852	44.863	68.5999	46.4666	29.9625	33.5544	39.3574
ENSDARG00000104049	442	726	555	1178	1001	869	1102	2399	1489	2477	1580	1582	884	1416	801	1403	971	967	100.592	223.936	252.273	138.425	124.891	210.412	297.035	544.608	542.638	366.637	559.094	525.058	302.74	441.534	387.706	276.562	378.853	258.902
ENSDARG00000102474	392	448	301	621	617	438	575	1058	1091	1114	726	849	474	655	435	629	452	402	89.2126	138.186	136.818	72.973	76.9807	106.053	154.987	240.182	397.595	164.89	256.9	281.779	162.329	204.241	210.552	123.99	176.356	107.631
ENSDARG00000100143	137	120	135	333	158	194	265	443	256	429	299	394	238	458	242	330	194	254	31.1789	37.0142	61.3636	39.1304	19.713	46.9734	71.4286	100.568	93.2945	63.4991	105.803	130.767	81.5068	142.813	117.135	65.0503	75.6925	68.0054
ENSDARG00000101771	0	0	0	0	0	0	0	0	0	0	0	0	0	0	0	0	0	0	0	0	0	0	0	0	0	0	0	0	0	0	0	0	0	0	0	0
ENSDARG00000104839	271	146	179	485	223	273	1068	1869	1426	1831	1183	1430	690	1007	551	965	538	626	61.675	45.0339	81.3636	56.9918	27.8228	66.1017	287.871	424.291	519.679	271.018	418.613	474.61	236.301	314.001	266.699	190.223	209.91	167.604
ENSDARG00000104373	23	21	23	29	56	44	26	15	14	38	14	11	20	73	32	24	19	27	5.23441	6.47748	10.4545	3.40776	6.9869	10.6538	7.00809	3.40522	5.10204	5.62463	4.954	3.65085	6.84932	22.7627	15.4889	4.73093	7.41319	7.22892
ENSDARG00000098311	0	0	0	0	0	0	0	0	0	0	0	0	0	0	0	0	0	0	0	0	0	0	0	0	0	0	0	0	0	0	0	0	0	0	0	0
ENSDARG00000102121	0	0	0	0	0	0	0	0	0	0	0	0	0	0	0	0	0	0	0	0	0	0	0	0	0	0	0	0	0	0	0	0	0	0	0	0
ENSDARG00000102123	364	363	196	651	393	456	1143	2208	1439	2113	1094	1288	958	1344	795	1565	661	1170	82.8402	111.968	89.0909	76.4982	49.0331	110.412	308.086	501.249	524.417	312.759	387.12	427.481	328.082	419.083	384.802	308.496	257.901	313.253
ENSDARG00000102141	0	0	0	0	0	0	0	0	0	0	0	0	0	0	0	0	0	0	0	0	0	0	0	0	0	0	0	0	0	0	0	0	0	0	0	0
ENSDARG00000099787	7	0	0	25	22	4	15	8	15	44	13	25	20	0	6	38	19	16	1.59308	0	0	2.93772	2.74485	0.968523	4.04313	1.81612	5.46647	6.51273	4.60014	8.29738	6.84932	0	2.90416	7.49064	7.41319	4.2838
ENSDARG00000070546	0	0	0	0	0	0	0	0	0	0	0	0	0	0	0	0	0	0	0	0	0	0	0	0	0	0	0	0	0	0	0	0	0	0	0	0
ENSDARG00000045914	0	0	0	0	0	0	0	0	0	0	0	0	0	0	0	0	0	0	0	0	0	0	0	0	0	0	0	0	0	0	0	0	0	0	0	0
ENSDARG00000045913	26	18	45	92	62	61	54	142	50	107	97	96	124	158	82	203	123	155	5.91716	5.55213	20.4545	10.8108	7.7355	14.77	14.5553	32.2361	18.2216	15.8378	34.3241	31.8619	42.4658	49.2672	39.6902	40.0158	47.9906	41.4993
ENSDARG00000045911	121	63	64	246	144	123	155	205	78	203	139	159	92	192	78	162	111	140	27.5376	19.4324	29.0909	28.9072	17.9663	29.7821	41.779	46.538	28.4257	30.0474	49.1861	52.7713	31.5068	59.869	37.7541	31.9338	43.3086	37.4833
ENSDARG00000102361	0	0	0	0	0	0	0	0	0	0	0	0	0	0	0	0	0	0	0	0	0	0	0	0	0	0	0	0	0	0	0	0	0	0	0	0
ENSDARG00000045910	83	102	43	183	141	138	262	349	251	569	406	305	228	231	130	343	131	142	18.8894	31.4621	19.5455	21.5041	17.592	33.414	70.6199	79.2281	91.4723	84.2214	143.666	101.228	78.0822	72.0299	62.9235	67.6129	51.112	38.0187
ENSDARG00000045909	103	20	11	201	121	70	215	68	82	568	287	200	49	53	29	199	123	59	23.4411	6.16903	5	23.6193	15.0967	16.9492	57.9515	15.437	29.8834	84.0734	101.557	66.379	16.7808	16.5263	14.0368	39.2273	47.9906	15.7965
ENSDARG00000025073	1727	1636	1130	4131	3393	2466	946	1414	809	1897	1016	885	1942	2013	1303	3695	1791	2603	393.036	504.627	513.636	485.429	423.331	597.094	254.987	320.999	294.825	280.787	359.519	293.727	665.068	627.689	630.687	728.366	698.79	696.921
ENSDARG00000084828	0	0	0	0	0	0	0	0	0	0	0	0	0	0	0	0	0	0	0	0	0	0	0	0	0	0	0	0	0	0	0	0	0	0	0	0
ENSDARG00000084784	0	0	0	0	0	0	0	0	0	0	0	0	0	0	0	0	0	0	0	0	0	0	0	0	0	0	0	0	0	0	0	0	0	0	0	0
ENSDARG00000095951	0	0	0	0	0	0	0	0	0	0	0	0	0	0	0	0	0	0	0	0	0	0	0	0	0	0	0	0	0	0	0	0	0	0	0	0
ENSDARG00000093924	0	0	0	0	0	0	2	0	0	7	4	0	0	0	0	7	2	0	0	0	0	0	0	0	0.539084	0	0	1.03612	1.41543	0	0	0	0	1.37985	0.780336	0
ENSDARG00000084451	0	0	0	0	0	0	0	0	0	0	0	0	0	0	0	0	0	0	0	0	0	0	0	0	0	0	0	0	0	0	0	0	0	0	0	0
ENSDARG00000031737	12	6	0	4	2	15	3	18	14	16	20	7	3	3	6	7	7	0	2.731	1.85071	0	0.470035	0.249532	3.63196	0.808625	4.08627	5.10204	2.36827	7.07714	2.32327	1.0274	0.935454	2.90416	1.37985	2.73117	0
ENSDARG00000099652	253	234	110	570	214	276	297	465	230	494	287	286	343	364	265	435	241	302	57.5785	72.1777	50	66.98	26.6999	66.8281	80.0539	105.562	83.8192	73.1202	101.557	94.922	117.466	113.502	128.267	85.7481	94.0304	80.8568
ENSDARG00000101047	87	54	88	208	54	122	124	131	84	266	151	115	122	141	74	379	123	174	19.7997	16.6564	40	24.4418	6.73737	29.54	33.4232	29.7389	30.6122	39.3724	53.4324	38.1679	41.7808	43.9663	35.818	74.7092	47.9906	46.5863
ENSDARG00000102104	19	0	0	0	18	2	5	12	0	2	1	0	9	6	12	5	6	2	4.32408	0	0	0	2.24579	0.484262	1.34771	2.72418	0	0.296033	0.353857	0	3.08219	1.87091	5.80833	0.98561	2.34101	0.535475
ENSDARG00000099833	93	52	23	209	112	58	148	123	45	222	112	118	150	114	52	210	108	172	21.1652	16.0395	10.4545	24.5593	13.9738	14.0436	39.8922	27.9228	16.3994	32.8597	39.632	39.1636	51.3699	35.5472	25.1694	41.3956	42.1381	46.0509
ENSDARG00000103870	20	15	0	0	8	6	94	414	377	68	122	244	28	72	30	19	22	48	4.55166	4.62677	0	0	0.998129	1.45278	25.3369	93.9841	137.391	10.0651	43.1706	80.9824	9.58904	22.4509	14.5208	3.74532	8.58369	12.8514
ENSDARG00000096118	27	18	18	66	79	40	89	57	40	135	52	39	123	51	36	135	66	104	6.14474	5.55213	8.18182	7.75558	9.85652	9.68523	23.9892	12.9398	14.5773	19.9822	18.4006	12.9439	42.1233	15.9027	17.425	26.6115	25.7511	27.8447
ENSDARG00000045900	153	111	100	298	152	154	382	411	304	741	399	347	297	297	301	479	390	402	34.8202	34.2381	45.4545	35.0176	18.9644	37.2881	102.965	93.3031	110.787	109.68	141.189	115.168	101.712	92.6099	145.692	94.4214	152.165	107.631
ENSDARG00000016968	174	154	41	317	290	211	359	558	291	679	373	319	315	396	204	543	333	463	39.5995	47.5015	18.6364	37.2503	36.1822	51.0896	96.7655	126.674	106.05	100.503	131.989	105.875	107.877	123.48	98.7415	107.037	129.926	123.963
ENSDARG00000102878	542	600	315	973	688	783	792	1082	849	1480	961	746	634	989	550	1024	618	800	123.35	185.071	143.182	114.336	85.8391	189.588	213.477	245.63	309.402	219.065	340.057	247.594	217.123	308.388	266.215	201.853	241.124	214.19
ENSDARG00000059311	210	223	98	411	247	277	1141	1414	945	1690	878	935	923	1301	649	1199	606	883	47.7924	68.7847	44.5455	48.2961	30.8172	67.0702	307.547	320.999	344.388	250.148	310.686	310.322	316.096	405.675	314.134	236.349	236.442	236.412
ENSDARG00000017386	18	22	2	27	29	39	26	16	18	22	9	22	46	39	14	42	26	43	4.0965	6.78593	0.909091	3.17274	3.61822	9.4431	7.00809	3.63224	6.55977	3.25636	3.18471	7.30169	15.7534	12.1609	6.77638	8.27912	10.1444	11.5127
ENSDARG00000045898	724	531	362	1008	654	524	1	2	0	26	16	13	6	1	12	5	11	9	164.77	163.788	164.545	118.449	81.597	126.877	0.269542	0.45403	0	3.84843	5.66171	4.31464	2.05479	0.311818	5.80833	0.98561	4.29185	2.40964
ENSDARG00000006060	106	86	114	290	204	258	270	187	267	275	193	150	51	79	51	51	21	54	24.1238	26.5268	51.8182	34.0776	25.4523	62.4697	72.7763	42.4518	97.3032	40.7046	68.2944	49.7843	17.4658	24.6336	24.6854	10.0532	8.19352	14.4578
ENSDARG00000103050	0	0	0	0	0	0	36	10	29	14	30	30	11	0	6	7	2	0	0	0	0	0	0	0	9.7035	2.27015	10.5685	2.07223	10.6157	9.95685	3.76712	0	2.90416	1.37985	0.780336	0
ENSDARG00000104018	1020	1146	837	2078	1778	1546	2100	3696	2553	4137	2501	2678	1395	1947	1090	2014	1312	1846	232.135	353.486	380.455	244.183	221.834	374.334	566.038	839.047	930.394	612.345	884.996	888.815	477.74	607.109	527.59	397.004	511.9	494.244
ENSDARG00000070535	0	0	0	0	0	0	0	0	0	0	0	0	0	0	0	0	0	0	0	0	0	0	0	0	0	0	0	0	0	0	0	0	0	0	0	0
ENSDARG00000013789	0	0	0	0	0	0	0	0	0	0	0	0	0	0	0	0	0	0	0	0	0	0	0	0	0	0	0	0	0	0	0	0	0	0	0	0
ENSDARG00000063686	0	0	0	0	0	0	0	0	0	0	0	0	0	0	0	0	0	0	0	0	0	0	0	0	0	0	0	0	0	0	0	0	0	0	0	0
ENSDARG00000087962	89	79	38	190	162	148	135	223	127	246	162	92	163	261	176	235	152	272	20.2549	24.3677	17.2727	22.3267	20.2121	35.8354	36.3881	50.6243	46.2828	36.4121	57.3248	30.5344	55.8219	81.3845	85.1888	46.3237	59.3055	72.8246
ENSDARG00000099313	0	0	0	0	0	0	0	0	0	0	0	0	0	0	0	0	0	0	0	0	0	0	0	0	0	0	0	0	0	0	0	0	0	0	0	0
ENSDARG00000103102	0	0	0	0	0	0	0	0	0	0	0	0	0	0	0	0	0	0	0	0	0	0	0	0	0	0	0	0	0	0	0	0	0	0	0	0
ENSDARG00000102157	8	0	18	0	1	20	8	4	1	9	0	14	0	6	6	0	5	0	1.82066	0	8.18182	0	0.124766	4.84262	2.15633	0.908059	0.364431	1.33215	0	4.64653	0	1.87091	2.90416	0	1.95084	0
ENSDARG00000098612	37	23	14	18	38	38	64	154	119	104	139	158	81	104	129	81	36	99	8.42057	7.09439	6.36364	2.11516	4.74111	9.20097	17.2507	34.9603	43.3673	15.3937	49.1861	52.4394	27.7397	32.4291	62.4395	15.9669	14.046	26.506
ENSDARG00000100898	0	0	0	0	0	0	0	0	0	0	0	0	0	0	0	0	0	0	0	0	0	0	0	0	0	0	0	0	0	0	0	0	0	0	0	0
ENSDARG00000102340	245	268	298	425	330	396	1224	2236	1701	1897	1412	1313	616	771	438	756	546	470	55.7579	82.665	135.455	49.9412	41.1728	95.8838	329.919	507.605	619.898	280.787	499.646	435.778	210.959	240.412	212.004	149.024	213.032	125.837
ENSDARG00000099129	9	0	0	9	5	9	28	66	73	75	35	53	34	70	25	55	25	34	2.04825	0	0	1.05758	0.62383	2.17918	7.54717	14.983	26.6035	11.1012	12.385	17.5904	11.6438	21.8273	12.1007	10.8417	9.75419	9.10308
ENSDARG00000101813	2067	1932	1306	4098	2631	2557	2258	3570	2331	3620	2487	2278	2028	3185	1589	2682	1472	2223	470.414	595.928	593.636	481.551	328.26	619.128	608.625	810.443	849.49	535.82	880.042	756.057	694.521	993.14	769.119	528.681	574.327	595.181
ENSDARG00000098551	25	6	6	46	23	21	77	98	105	178	117	189	145	199	95	122	72	144	5.68958	1.85071	2.72727	5.40541	2.86962	5.08475	20.7547	22.2474	38.2653	26.347	41.4013	62.7282	49.6575	62.0518	45.9826	24.0489	28.0921	38.5542
ENSDARG00000025601	3	3	0	2	8	0	0	8	0	0	0	0	0	0	0	0	0	5	0.682749	0.925355	0	0.235018	0.998129	0	0	1.81612	0	0	0	0	0	0	0	0	0	1.33869
ENSDARG00000063672	98	101	123	186	131	115	222	405	350	525	271	300	249	374	292	322	278	270	22.3031	31.1536	55.9091	21.8566	16.3444	27.845	59.8383	91.941	127.551	77.7087	95.8953	99.5685	85.274	116.62	141.336	63.4733	108.467	72.2892
ENSDARG00000018149	448	432	242	875	593	533	252	332	194	319	185	170	124	176	97	133	111	131	101.957	133.251	110	102.82	73.9863	129.056	67.9245	75.3689	70.6997	47.2173	65.4636	56.4222	42.4658	54.88	46.9506	26.2172	43.3086	35.0736
ENSDARG00000095920	0	0	0	0	0	0	0	0	0	0	0	0	3	0	0	0	0	0	0	0	0	0	0	0	0	0	0	0	0	0	1.0274	0	0	0	0	0
ENSDARG00000045886	936	998	792	1446	1362	1311	1241	2250	1670	2100	1139	1555	1017	1615	1001	1531	1154	1280	213.018	307.835	360	169.918	169.931	317.433	334.501	510.783	608.601	310.835	403.043	516.097	348.288	503.586	484.511	301.794	450.254	342.704
ENSDARG00000045885	214	196	113	478	437	292	154	327	220	459	233	244	242	324	211	407	224	249	48.7028	60.4565	51.3636	56.1692	54.5228	70.7022	41.5094	74.2338	80.1749	67.9396	82.4487	80.9824	82.8767	101.029	102.13	80.2287	87.3976	66.6667
ENSDARG00000007413	264	214	136	387	251	253	277	512	296	575	389	386	302	486	286	331	270	283	60.0819	66.0086	61.8182	45.4759	31.3163	61.2591	74.6631	116.232	107.872	85.1095	137.65	128.112	103.425	151.543	138.432	65.2474	105.345	75.7697
ENSDARG00000097341	10	7	0	25	40	14	14	20	8	10	9	12	33	31	31	65	28	45	2.27583	2.15916	0	2.93772	4.99064	3.38983	3.77358	4.5403	2.91545	1.48017	3.18471	3.98274	11.3014	9.66635	15.0048	12.8129	10.9247	12.0482
ENSDARG00000045880	86	42	33	140	100	105	53	83	55	88	61	81	21	22	19	23	37	30	19.5721	12.955	15	16.4512	12.4766	25.4237	14.2857	18.8422	20.0437	13.0255	21.5853	26.8835	7.19178	6.85999	9.19652	4.53381	14.4362	8.03213
ENSDARG00000009657	65	31	0	142	137	64	94	160	96	200	156	103	137	230	156	247	152	227	14.7929	9.562	0	16.6863	17.093	15.4964	25.3369	36.3224	34.9854	29.6033	55.2017	34.1852	46.9178	71.7181	75.5082	48.6891	59.3055	60.7764
ENSDARG00000093658	135	115	124	209	210	178	71	103	57	142	68	92	93	114	56	78	56	55	30.7237	35.4719	56.3636	24.5593	26.2009	43.0993	19.1375	23.3825	20.7726	21.0184	24.0623	30.5344	31.8493	35.5472	27.1055	15.3755	21.8494	14.7256
ENSDARG00000026839	29	38	31	57	64	29	45	52	28	62	42	24	116	104	57	120	48	89	6.59991	11.7212	14.0909	6.698	7.98503	7.02179	12.1294	11.8048	10.2041	9.17703	14.862	7.96548	39.726	32.4291	27.5895	23.6546	18.7281	23.8286
ENSDARG00000016979	93	178	192	252	206	137	91	123	77	169	106	95	115	258	160	319	110	210	21.1652	54.9044	87.2727	29.6122	25.7018	33.1719	24.5283	27.9228	28.0612	25.0148	37.5088	31.53	39.3836	80.449	77.4443	62.8819	42.9185	56.2249
ENSDARG00000070477	89	66	20	118	75	101	145	306	148	216	164	202	90	189	143	241	138	155	20.2549	20.3578	9.09091	13.866	9.35745	24.4552	39.0836	69.4665	53.9359	31.9716	58.0326	67.0428	30.8219	58.9336	69.2159	47.5064	53.8432	41.4993
ENSDARG00000045878	41	52	62	125	78	59	262	377	223	292	207	252	176	307	220	238	129	300	9.33091	16.0395	28.1818	14.6886	9.73175	14.2857	70.6199	85.5846	81.2682	43.2208	73.2484	83.6376	60.274	95.7281	106.486	46.915	50.3316	80.3213
ENSDARG00000045877	103	128	73	271	171	175	430	606	332	603	340	372	400	562	328	614	295	494	23.4411	39.4818	33.1818	31.8449	21.335	42.3729	115.903	137.571	120.991	89.254	120.311	123.465	136.986	175.242	158.761	121.033	115.099	132.262
ENSDARG00000079391	36	11	0	53	16	30	24	18	20	47	22	18	14	28	23	47	9	51	8.19299	3.39297	0	6.22797	1.99626	7.26392	6.469	4.08627	7.28863	6.95678	7.78485	5.97411	4.79452	8.7309	11.1326	9.26473	3.51151	13.6546
ENSDARG00000015921	54	58	27	98	116	70	93	124	105	150	104	70	110	138	102	151	117	175	12.2895	17.8902	12.2727	11.5159	14.4729	16.9492	25.0674	28.1498	38.2653	22.2025	36.8011	23.2327	37.6712	43.0309	49.3708	29.7654	45.6496	46.8541
ENSDARG00000099520	0	2	0	0	0	0	4	0	0	2	7	0	7	0	0	6	3	0	0	0.616903	0	0	0	0	1.07817	0	0	0.296033	2.477	0	2.39726	0	0	1.18273	1.1705	0
ENSDARG00000061544	117	82	22	143	158	123	74	73	71	110	94	22	38	45	54	72	25	90	26.6272	25.293	10	16.8038	19.713	29.7821	19.9461	16.5721	25.8746	16.2818	33.2626	7.30169	13.0137	14.0318	26.1375	14.1928	9.75419	24.0964
ENSDARG00000020812	0	0	0	0	13	0	0	0	0	0	0	0	2	0	0	0	0	0	0	0	0	0	1.62196	0	0	0	0	0	0	0	0.684932	0	0	0	0	0
ENSDARG00000094007	0	0	0	0	0	0	0	0	0	0	0	0	0	0	0	0	0	0	0	0	0	0	0	0	0	0	0	0	0	0	0	0	0	0	0	0
ENSDARG00000093685	0	0	0	0	0	0	0	0	0	0	0	0	0	0	0	0	0	0	0	0	0	0	0	0	0	0	0	0	0	0	0	0	0	0	0	0
ENSDARG00000059196	15	2	0	11	20	14	4	0	0	4	0	5	5	6	0	9	1	0	3.41375	0.616903	0	1.2926	2.49532	3.38983	1.07817	0	0	0.592066	0	1.65948	1.71233	1.87091	0	1.7741	0.390168	0
ENSDARG00000009262	18	11	0	21	33	29	73	82	58	67	69	51	64	141	86	86	94	52	4.0965	3.39297	0	2.46769	4.11728	7.02179	19.6765	18.6152	21.137	9.91711	24.4161	16.9267	21.9178	43.9663	41.6263	16.9525	36.6758	13.9224
ENSDARG00000018618	471	612	346	823	535	666	716	1134	693	1129	778	729	899	1486	972	1537	918	1090	107.192	188.772	157.273	96.7098	66.7498	161.259	192.992	257.435	252.551	167.111	275.301	241.952	307.877	463.361	470.474	302.977	358.174	291.834
ENSDARG00000045874	52	37	8	51	65	47	70	112	49	118	42	71	64	113	56	223	71	110	11.8343	11.4127	3.63636	5.99295	8.10979	11.3801	18.8679	25.4257	17.8571	17.466	14.862	23.5646	21.9178	35.2354	27.1055	43.9582	27.7019	29.4511
ENSDARG00000057468	61	34	35	90	51	44	396	810	596	551	395	443	176	366	192	203	175	196	13.8826	10.4874	15.9091	10.5758	6.36307	10.6538	106.739	183.882	217.201	81.5571	139.774	147.03	60.274	114.125	92.9332	40.0158	68.2794	52.4766
ENSDARG00000045873	44	22	11	51	44	44	39	22	4	18	13	4	6	17	15	33	12	27	10.0137	6.78593	5	5.99295	5.48971	10.6538	10.5121	4.99432	1.45773	2.6643	4.60014	1.32758	2.05479	5.3009	7.26041	6.50503	4.68201	7.22892
ENSDARG00000079143	28	37	82	87	36	65	52	149	46	136	76	82	88	110	49	94	63	154	6.37233	11.4127	37.2727	10.2233	4.49158	15.7385	14.0162	33.8252	16.7638	20.1303	26.8931	27.2154	30.137	34.3	23.7173	18.5295	24.5806	41.2316
ENSDARG00000057714	4	11	0	8	5	4	0	0	0	8	0	0	7	6	7	3	3	0	0.910332	3.39297	0	0.940071	0.62383	0.968523	0	0	0	1.18413	0	0	2.39726	1.87091	3.38819	0.591366	1.1705	0
ENSDARG00000045224	5	0	0	2	18	8	0	0	6	12	0	0	0	7	5	13	3	22	1.13792	0	0	0.235018	2.24579	1.93705	0	0	2.18659	1.7762	0	0	0	2.18273	2.42014	2.56259	1.1705	5.89023
ENSDARG00000011246	22	18	15	71	57	46	50	65	20	70	66	32	53	55	36	68	72	89	5.00683	5.55213	6.81818	8.34313	7.11167	11.138	13.4771	14.756	7.28863	10.3612	23.3546	10.6206	18.1507	17.15	17.425	13.4043	28.0921	23.8286
ENSDARG00000053709	28	42	2	52	53	30	0	2	0	5	7	0	5	10	11	0	0	6	6.37233	12.955	0.909091	6.11046	6.6126	7.26392	0	0.45403	0	0.740083	2.477	0	1.71233	3.11818	5.3243	0	0	1.60643
ENSDARG00000039724	18	11	0	22	22	14	17	17	3	18	8	17	6	14	29	40	9	23	4.0965	3.39297	0	2.58519	2.74485	3.38983	4.58221	3.85925	1.09329	2.6643	2.83086	5.64222	2.05479	4.36545	14.0368	7.88488	3.51151	6.15797
ENSDARG00000070441	50	25	6	55	57	54	125	204	170	242	181	174	71	185	65	113	132	150	11.3792	7.71129	2.72727	6.46298	7.11167	13.0751	33.6927	46.311	61.9534	35.82	64.0481	57.7498	24.3151	57.6863	31.4618	22.2748	51.5021	40.1606
ENSDARG00000011961	139	97	87	177	136	128	55	87	63	99	38	53	84	79	99	121	94	104	31.634	29.9198	39.5455	20.7991	16.9682	30.9927	14.8248	19.7503	22.9592	14.6536	13.4466	17.5904	28.7671	24.6336	47.9187	23.8518	36.6758	27.8447
ENSDARG00000008986	0	4	5	11	22	3	9	28	24	6	6	14	2	17	11	6	6	9	0	1.23381	2.27273	1.2926	2.74485	0.726392	2.42588	6.35641	8.74636	0.888099	2.12314	4.64653	0.684932	5.3009	5.3243	1.18273	2.34101	2.40964
ENSDARG00000008235	28	59	31	89	128	55	95	170	134	171	131	119	74	92	85	159	98	138	6.37233	18.1986	14.0909	10.4583	15.9701	13.3172	25.6065	38.5925	48.8338	25.3108	46.3553	39.4955	25.3425	28.6872	41.1423	31.3424	38.2364	36.9478
ENSDARG00000004592	78	87	118	83	106	65	645	857	613	1033	641	608	238	421	191	436	322	329	17.7515	26.8353	53.6364	9.75323	13.2252	15.7385	173.854	194.552	223.397	152.901	226.822	201.792	81.5068	131.275	92.4492	85.9452	125.634	88.0857
ENSDARG00000006567	10	19	0	27	31	30	16	27	35	56	35	17	32	42	21	21	18	24	2.27583	5.86058	0	3.17274	3.86775	7.26392	4.31267	6.1294	12.7551	8.28893	12.385	5.64222	10.9589	13.0964	10.1646	4.13956	7.02302	6.4257
ENSDARG00000016231	48	52	30	53	21	43	63	100	86	49	40	62	62	47	48	86	34	92	10.924	16.0395	13.6364	6.22797	2.62009	10.4116	16.9811	22.7015	31.3411	7.25281	14.1543	20.5775	21.2329	14.6554	23.2333	16.9525	13.2657	24.6319
ENSDARG00000016749	77	97	0	126	116	60	84	129	57	105	118	93	123	208	106	154	80	149	17.5239	29.9198	0	14.8061	14.4729	14.5278	22.6415	29.2849	20.7726	15.5417	41.7551	30.8662	42.1233	64.8581	51.3069	30.3568	31.2134	39.8929
ENSDARG00000004227	146	45	30	205	101	114	10	53	48	23	8	23	75	123	101	96	66	131	33.2271	13.8803	13.6364	24.0893	12.6014	27.6029	2.69542	12.0318	17.4927	3.40438	2.83086	7.63359	25.6849	38.3536	48.8867	18.9237	25.7511	35.0736
ENSDARG00000006038	42	50	27	90	51	81	135	155	91	175	66	54	89	171	92	87	51	135	9.55849	15.4226	12.2727	10.5758	6.36307	19.6126	36.3881	35.1873	33.1633	25.9029	23.3546	17.9223	30.4795	53.3209	44.5305	17.1496	19.8986	36.1446
ENSDARG00000045870	382	521	324	881	629	644	746	1400	846	1294	733	792	862	1425	826	1451	747	1028	86.9367	160.703	147.273	103.525	78.4779	155.932	201.078	317.821	308.309	191.533	259.377	262.861	295.205	444.341	399.806	286.024	291.455	275.234
ENSDARG00000060248	41	24	26	23	31	29	47	72	39	80	49	79	61	109	41	116	67	92	9.33091	7.40284	11.8182	2.7027	3.86775	7.02179	12.6685	16.3451	14.2128	11.8413	17.339	26.2197	20.8904	33.9882	19.8451	22.8662	26.1412	24.6319
ENSDARG00000017757	46	61	24	111	82	64	59	135	56	110	59	64	49	118	52	73	81	126	10.4688	18.8155	10.9091	13.0435	10.2308	15.4964	15.903	30.647	20.4082	16.2818	20.8776	21.2413	16.7808	36.7945	25.1694	14.3899	31.6036	33.7349
ENSDARG00000030598	105	101	52	270	166	98	247	315	326	453	280	304	168	337	214	339	186	338	23.8962	31.1536	23.6364	31.7274	20.7112	23.7288	66.5768	71.5096	118.805	67.0515	99.08	100.896	57.5342	105.083	103.582	66.8244	72.5712	90.4953
ENSDARG00000077356	24	12	30	39	60	15	36	84	39	48	70	37	18	93	83	71	85	145	5.46199	3.70142	13.6364	4.58284	7.48596	3.63196	9.7035	19.0692	14.2128	7.1048	24.77	12.2801	6.16438	28.9991	40.1742	13.9957	33.1643	38.822
ENSDARG00000097907	16	33	18	51	90	27	102	133	134	183	68	97	33	101	97	98	52	160	3.64133	10.1789	8.18182	5.99295	11.2289	6.53753	27.4933	30.193	48.8338	27.087	24.0623	32.1938	11.3014	31.4936	46.9506	19.318	20.2887	42.838
ENSDARG00000089860	25	17	27	36	26	37	40	53	54	79	36	37	23	89	51	107	20	31	5.68958	5.24368	12.2727	4.23032	3.24392	8.95884	10.7817	12.0318	19.6793	11.6933	12.7389	12.2801	7.87671	27.7518	24.6854	21.0921	7.80336	8.29987
ENSDARG00000097073	0	4	0	3	0	8	8	5	9	16	31	27	0	25	0	7	15	0	0	1.23381	0	0.352526	0	1.93705	2.15633	1.13507	3.27988	2.36827	10.9696	8.96117	0	7.79545	0	1.37985	5.85252	0
ENSDARG00000039843	27	24	0	30	53	21	42	69	65	104	74	28	18	25	9	24	24	9	6.14474	7.40284	0	3.52526	6.6126	5.08475	11.3208	15.664	23.688	15.3937	26.1854	9.29306	6.16438	7.79545	4.35624	4.73093	9.36403	2.40964
ENSDARG00000077654	34	15	1	70	20	57	155	355	187	229	180	199	266	572	332	492	256	324	7.73782	4.62677	0.454545	8.22562	2.49532	13.8015	41.779	80.5902	68.1487	33.8958	63.6943	66.0471	91.0959	178.36	160.697	96.984	99.8829	86.747
ENSDARG00000080242	0	0	0	0	0	0	0	0	0	0	0	0	0	0	0	0	0	0	0	0	0	0	0	0	0	0	0	0	0	0	0	0	0	0	0	0
ENSDARG00000070414	8	2	5	11	8	17	0	0	8	0	0	0	0	0	0	0	0	0	1.82066	0.616903	2.27273	1.2926	0.998129	4.11622	0	0	2.91545	0	0	0	0	0	0	0	0	0
ENSDARG00000067495	0	0	0	0	0	0	0	0	0	0	0	0	0	0	0	0	0	0	0	0	0	0	0	0	0	0	0	0	0	0	0	0	0	0	0	0
ENSDARG00000045867	0	0	0	0	0	0	0	0	0	0	0	0	0	0	0	0	0	0	0	0	0	0	0	0	0	0	0	0	0	0	0	0	0	0	0	0
ENSDARG00000095979	0	0	0	0	0	0	0	0	0	0	0	0	0	0	0	0	0	0	0	0	0	0	0	0	0	0	0	0	0	0	0	0	0	0	0	0
ENSDARG00000094531	0	0	0	0	0	0	0	0	0	0	0	0	0	0	0	0	0	0	0	0	0	0	0	0	0	0	0	0	0	0	0	0	0	0	0	0
ENSDARG00000033296	8	26	15	52	15	18	543	981	737	922	668	721	139	264	118	292	160	180	1.82066	8.01974	6.81818	6.11046	1.87149	4.35835	146.361	222.701	268.586	136.471	236.377	239.296	47.6027	82.3199	57.1152	57.5596	62.4268	48.1928
ENSDARG00000104357	0	0	0	1	0	1	21	18	21	34	23	18	17	25	22	12	16	9	0	0	0	0.117509	0	0.242131	5.66038	4.08627	7.65306	5.03256	8.13871	5.97411	5.82192	7.79545	10.6486	2.36546	6.24268	2.40964
ENSDARG00000006283	452	443	280	669	586	642	111	100	135	176	143	154	127	266	110	108	161	195	102.868	136.644	127.273	78.6134	73.1129	155.448	29.9191	22.7015	49.1983	26.0509	50.6016	51.1118	43.4932	82.9436	53.243	21.2892	62.817	52.2088
ENSDARG00000045864	23	9	8	89	43	18	10	7	36	36	20	44	8	8	20	17	15	12	5.23441	2.77606	3.63636	10.4583	5.36494	4.35835	2.69542	1.5891	13.1195	5.3286	7.07714	14.6034	2.73973	2.49454	9.68054	3.35107	5.85252	3.21285
ENSDARG00000045863	12	2	30	44	2	8	15	3	20	6	20	17	15	14	8	5	3	34	2.731	0.616903	13.6364	5.17039	0.249532	1.93705	4.04313	0.681044	7.28863	0.888099	7.07714	5.64222	5.13699	4.36545	3.87222	0.98561	1.1705	9.10308
ENSDARG00000093470	0	0	0	0	0	0	0	0	0	0	0	0	0	0	0	0	0	0	0	0	0	0	0	0	0	0	0	0	0	0	0	0	0	0	0	0
ENSDARG00000105162	2	1	14	5	2	5	22	26	24	22	3	11	30	46	38	30	17	23	0.455166	0.308452	6.36364	0.587544	0.249532	1.21065	5.92992	5.90238	8.74636	3.25636	1.06157	3.65085	10.274	14.3436	18.393	5.91366	6.63285	6.15797
ENSDARG00000016691	123	159	59	190	256	152	122	179	116	144	95	69	484	761	414	676	391	637	27.9927	49.0438	26.8182	22.3267	31.9401	36.8039	32.8841	40.6356	42.2741	21.3144	33.6164	22.9008	165.753	237.293	200.387	133.254	152.556	170.549
ENSDARG00000101363	369	161	84	555	218	232	147	207	133	187	133	76	119	142	118	183	133	143	83.9782	49.6607	38.1818	65.2174	27.199	56.1743	39.6226	46.9921	48.4694	27.6791	47.063	25.224	40.7534	44.2781	57.1152	36.0733	51.8923	38.2865
ENSDARG00000095042	68	16	11	18	24	9	8	3	25	9	16	6	17	34	2	3	15	23	15.4756	4.93523	5	2.11516	2.99439	2.17918	2.15633	0.681044	9.11079	1.33215	5.66171	1.99137	5.82192	10.6018	0.968054	0.591366	5.85252	6.15797
ENSDARG00000100963	0	0	0	0	0	0	0	0	0	0	0	0	0	0	0	0	0	0	0	0	0	0	0	0	0	0	0	0	0	0	0	0	0	0	0	0
ENSDARG00000059043	28	9	1	49	5	35	0	8	0	0	0	0	0	0	0	0	0	0	6.37233	2.77606	0.454545	5.75793	0.62383	8.47458	0	1.81612	0	0	0	0	0	0	0	0	0	0
ENSDARG00000075281	226	198	33	399	341	297	366	636	443	736	399	475	196	276	174	321	194	254	51.4338	61.0734	15	46.886	42.5452	71.9128	98.6523	144.381	161.443	108.94	141.189	157.65	67.1233	86.0617	84.2207	63.2762	75.6925	68.0054
ENSDARG00000023766	501	350	264	866	538	472	870	977	697	1235	625	632	664	896	624	1095	520	724	114.019	107.958	120	101.763	67.1241	114.286	234.501	221.793	254.009	182.8	221.161	209.758	227.397	279.389	302.033	215.849	202.887	193.842
ENSDARG00000097286	33	8	0	10	21	9	30	19	32	21	18	54	19	17	5	12	3	15	7.51024	2.46761	0	1.17509	2.62009	2.17918	8.08625	4.31328	11.6618	3.10835	6.36943	17.9223	6.50685	5.3009	2.42014	2.36546	1.1705	4.01606
ENSDARG00000039356	21	42	32	71	28	42	66	77	83	117	64	129	16	36	48	35	37	33	4.77924	12.955	14.5455	8.34313	3.49345	10.1695	17.7898	17.4801	30.2478	17.3179	22.6469	42.8145	5.47945	11.2254	23.2333	6.89927	14.4362	8.83534
ENSDARG00000059064	226	140	69	209	203	250	32	37	20	83	45	24	32	34	0	26	31	12	51.4338	43.1832	31.3636	24.5593	25.3275	60.5327	8.62534	8.39955	7.28863	12.2854	15.9236	7.96548	10.9589	10.6018	0	5.12517	12.0952	3.21285
ENSDARG00000099725	0	0	0	0	0	0	0	0	0	0	0	0	0	0	0	0	0	0	0	0	0	0	0	0	0	0	0	0	0	0	0	0	0	0	0	0
ENSDARG00000090401	9	0	0	6	20	0	3	11	0	0	18	0	10	8	4	12	8	2	2.04825	0	0	0.705053	2.49532	0	0.808625	2.49716	0	0	6.36943	0	3.42466	2.49454	1.93611	2.36546	3.12134	0.535475
ENSDARG00000063578	142	99	85	363	208	188	2023	2968	1931	3080	2051	2332	1220	1734	1085	1707	1021	1338	32.3168	30.5367	38.6364	42.6557	25.9513	45.5206	545.283	673.78	703.717	455.891	725.761	773.979	417.808	540.692	525.169	336.487	398.361	358.233
ENSDARG00000063563	174	140	75	251	184	212	83	106	53	170	94	78	32	100	34	44	46	60	39.5995	43.1832	34.0909	29.4947	22.957	51.3317	22.372	24.0636	19.3149	25.1628	33.2626	25.8878	10.9589	31.1818	16.4569	8.67337	17.9477	16.0643
ENSDARG00000039350	44	35	0	77	35	38	25	68	39	67	21	64	66	89	74	100	84	69	10.0137	10.7958	0	9.04818	4.36681	9.20097	6.73854	15.437	14.2128	9.91711	7.431	21.2413	22.6027	27.7518	35.818	19.7122	32.7741	18.4739
ENSDARG00000073963	127	189	142	374	167	231	68	167	128	232	73	165	55	62	44	58	24	47	28.903	58.2973	64.5455	43.9483	20.8359	55.9322	18.3288	37.9115	46.6472	34.3398	25.8316	54.7627	18.8356	19.3327	21.2972	11.4331	9.36403	12.5837
ENSDARG00000069607	124	192	147	296	142	203	2	0	5	20	4	0	11	84	38	80	24	90	28.2203	59.2227	66.8182	34.7826	17.7168	49.1525	0.539084	0	1.82216	2.96033	1.41543	0	3.76712	26.1927	18.393	15.7698	9.36403	24.0964
ENSDARG00000059053	133	159	84	129	91	141	147	269	146	183	136	161	182	269	106	191	239	209	30.2685	49.0438	38.1818	15.1586	11.3537	34.1404	39.6226	61.067	53.207	27.087	48.1246	53.4351	62.3288	83.879	51.3069	37.6503	93.2501	55.9572
ENSDARG00000092677	34	23	38	39	101	36	36	39	43	80	37	33	81	152	73	154	122	132	7.73782	7.09439	17.2727	4.58284	12.6014	8.71671	9.7035	8.85358	15.6706	11.8413	13.0927	10.9525	27.7397	47.3963	35.334	30.3568	47.6005	35.3414
ENSDARG00000020871	150	138	211	385	153	247	616	852	704	1072	593	586	613	1117	817	1009	802	911	34.1375	42.5663	95.9091	45.2409	19.0892	59.8063	166.038	193.417	256.56	158.674	209.837	194.491	209.932	348.301	395.45	198.896	312.915	243.909
ENSDARG00000039346	156	147	30	271	235	193	245	385	255	421	212	299	711	710	492	939	470	703	35.503	45.3424	13.6364	31.8449	29.32	46.7312	66.0377	87.4007	92.93	62.315	75.0177	99.2366	243.493	221.391	238.141	185.098	183.379	188.22
ENSDARG00000101565	1	1	1	6	4	0	1	3	11	4	0	0	0	3	4	0	7	0	0.227583	0.308452	0.454545	0.705053	0.499064	0	0.269542	0.681044	4.00875	0.592066	0	0	0	0.935454	1.93611	0	2.73117	0
ENSDARG00000097044	5	14	1	17	7	9	3	4	17	21	18	10	9	9	10	14	31	5	1.13792	4.31832	0.454545	1.99765	0.873362	2.17918	0.808625	0.908059	6.19534	3.10835	6.36943	3.31895	3.08219	2.80636	4.84027	2.75971	12.0952	1.33869
ENSDARG00000059003	62	25	27	105	41	39	374	277	183	310	273	235	303	299	220	259	200	205	14.1102	7.71129	12.2727	12.3384	5.11541	9.4431	100.809	62.8831	66.691	45.8851	96.603	77.9954	103.767	93.2336	106.486	51.0546	78.0336	54.8862
ENSDARG00000039343	807	753	574	1340	925	801	846	1226	712	1097	733	731	800	1321	719	1127	831	1044	183.66	232.264	260.909	157.462	115.409	193.947	228.032	278.32	259.475	162.374	259.377	242.615	273.973	411.911	348.015	222.157	324.229	279.518
ENSDARG00000039340	42	43	9	123	60	56	58	139	116	162	72	124	82	106	86	132	92	125	9.55849	13.2634	4.09091	14.4536	7.48596	13.5593	15.6334	31.5551	42.2741	23.9787	25.4777	41.155	28.0822	33.0527	41.6263	26.0201	35.8954	33.4672
ENSDARG00000070408	9	7	0	21	5	18	0	15	0	9	12	0	2	24	0	13	12	10	2.04825	2.15916	0	2.46769	0.62383	4.35835	0	3.40522	0	1.33215	4.24628	0	0.684932	7.48363	0	2.56259	4.68201	2.67738
ENSDARG00000045858	9	12	0	17	50	14	65	71	56	106	45	40	104	151	92	157	48	156	2.04825	3.70142	0	1.99765	6.2383	3.38983	17.5202	16.118	20.4082	15.6898	15.9236	13.2758	35.6164	47.0845	44.5305	30.9482	18.7281	41.7671
ENSDARG00000045856	6	0	0	0	0	0	5	3	2	2	5	5	13	9	1	10	0	0	1.3655	0	0	0	0	0	1.34771	0.681044	0.728863	0.296033	1.76929	1.65948	4.45205	2.80636	0.484027	1.97122	0	0
ENSDARG00000045854	0	0	0	1	1	0	0	1	5	4	4	6	5	7	0	1	5	0	0	0	0	0.117509	0.124766	0	0	0.227015	1.82216	0.592066	1.41543	1.99137	1.71233	2.18273	0	0.197122	1.95084	0
[truncated: 31,466 more rows]

## Sheet: LED spectrum
LED spectrum
[truncated: 707 more rows]
